# Supplementary material for: The inpatient hospital burden of comorbidities in HCV-infected patients: A population-based study in two Italian regions with high HCV endemicity (The BaCH study)
Source: PLoS One. 2019 Jul 10;14(7):e0219396. doi: 10.1371/journal.pone.0219396 (PMC6619769; doi:10.1371/journal.pone.0219396)
Supplement: S1 Dataset — (ZIP) [file pone.0219396.s004.zip › S1 dataset.xlsx]

## Sheet: coorte_campania_abruzzo_agg
id	sex	Age	HBV	DIABETES	CARDIOVASCULAR_DISEASE	CEREBROVASCULAR_DISEASE	PVD	CKD	CIRRHOSIS	DCC_HEPATTIC_DECOMPOSITION	LIVER_TRANSPLANT	HEPATOCELLULARCARCINOMA	OTHER_PARAPROTEINEMIAS	GL_DISEASE	CANCER	RHEUMATOID_ARTHRITIS_POLYARTHROPATHIES	PHYCHIATRIC_CONDITION	COPD	N_OSP_ORD_FW	LH_CUM	COST_HOSP_TOT	COST_OSP_ORD	COST_Hops_index	Age_group	tpo_20	liver_compl	HCV_related_CM	N_HCV_related_CM	death
id_1	1	18	0	0	0	0	0	0	0	0	0	0	0	0	0	0	0	0	0	0	0	0	2266.23	0	0	0	0	0	0
id_2	0	18.33	0	0	0	0	0	0	0	0	0	0	0	0	0	0	0	0	0	0	0	0	195	0	0	0	0	0	0
id_3	1	18.55	0	0	0	0	0	0	0	0	0	0	0	0	0	0	0	0	1	7	3734	3734	3760	0	0	0	0	0	0
id_4	1	18.77	0	0	0	0	0	0	0	0	0	0	0	0	1	0	0	0	0	0	1170	0	541.24	0	0	0	1	0	0
id_5	0	18.89	0	0	0	0	0	0	0	0	0	0	0	0	0	0	0	0	0	0	0	0	270.62	0	0	0	0	0	0
id_6	1	18.99	0	0	0	0	0	0	0	0	1	0	0	0	1	0	0	0	0	0	1416	0	1363.45	0	0	1	1	0	0
id_7	0	19.09	0	0	0	0	0	0	0	0	0	0	0	0	0	0	0	0	0	0	0	0	195	0	0	0	0	0	0
id_8	0	19.17	0	0	0	0	0	0	0	0	0	0	0	0	0	0	0	0	0	0	0	0	762.24	0	0	0	0	0	0
id_9	0	19.38	0	0	0	0	0	0	0	0	0	0	0	0	0	0	0	1	1	4	4126.5	4126.5	8067.04	0	0	0	1	0	0
id_10	1	19.61	0	0	0	0	0	0	0	0	0	0	0	0	0	0	0	0	0	0	240	0	2290.45	0	0	0	0	0	0
id_11	0	19.65	0	0	0	0	0	0	0	0	0	0	0	0	0	0	0	0	0	0	0	0	541.24	0	0	0	0	0	0
id_12	0	19.74	0	0	0	0	0	0	0	0	0	0	0	0	0	0	0	0	1	4	2875.65	2875.65	2164.96	0	0	0	0	0	0
id_13	0	19.8	0	1	0	0	0	0	0	0	0	0	0	0	0	0	0	0	2	54	10689.4	10529.4	7663.65	0	1	0	1	1	0
id_14	1	19.84	0	0	0	0	0	0	0	0	0	0	0	0	0	0	0	0	0	0	0	0	3193.08	0	0	0	0	0	0
id_15	0	20.06	0	0	0	0	0	0	0	0	0	0	0	0	0	0	0	0	0	0	0	0	555.75	0	0	0	0	0	0
id_16	1	20.16	0	0	0	0	0	0	0	0	0	0	0	0	0	0	0	0	3	65	14229.8	14229.8	2692.4	0	1	0	0	0	0
id_17	0	20.2	0	0	0	0	0	0	0	0	0	0	0	0	0	0	0	0	0	0	0	0	2778.75	0	0	0	0	0	0
id_18	1	20.33	0	0	0	0	0	0	0	0	0	0	0	0	0	0	0	0	0	0	0	0	120.6	0	0	0	0	0	0
id_19	1	20.33	0	0	0	0	0	0	0	0	0	0	0	0	0	0	0	0	0	0	0	0	514.18	0	0	0	0	0	0
id_20	1	20.38	0	0	0	0	0	0	0	0	0	0	0	0	0	0	0	0	1	7	2341.75	2341.75	2367.8	0	0	0	0	0	0
id_21	1	20.44	0	0	0	0	0	0	0	0	0	0	0	0	0	0	0	0	0	0	0	0	381.12	0	0	0	0	0	0
id_22	1	20.44	0	0	0	0	0	0	0	0	0	0	0	0	0	0	0	0	0	0	0	0	2152.54	0	0	0	0	0	0
id_23	0	20.56	0	0	0	0	0	0	0	0	0	0	0	0	0	0	0	0	0	0	0	0	4021.5	0	0	0	0	0	0
id_24	0	20.6	0	0	0	0	0	0	0	0	0	0	0	0	0	0	0	0	0	0	473.4	0	571.72	0	0	0	0	0	0
id_25	0	20.65	0	0	0	0	0	0	0	0	0	0	0	0	0	0	0	0	1	2	1407	1407	390	0	0	0	0	0	0
id_26	0	20.95	0	0	0	0	0	0	0	0	0	0	0	0	0	0	0	0	0	0	0	0	811.86	0	0	0	0	0	0
id_27	1	21.02	0	0	0	0	0	0	0	0	0	0	0	0	0	0	0	0	0	0	0	0	562	0	0	0	0	0	0
id_28	0	21.04	0	0	0	0	0	0	0	0	0	0	0	0	0	0	0	0	1	4	1272	1272	585	0	0	0	0	0	0
id_29	1	21.05	0	0	0	0	0	0	0	0	0	0	0	0	0	0	0	0	0	0	0	0	13103.4	0	0	0	0	0	0
id_30	1	21.07	0	0	0	0	0	0	0	0	0	0	0	0	0	0	0	0	0	0	195	0	1353.1	0	0	0	0	0	0
id_31	1	21.1	0	0	0	0	0	0	0	0	0	0	0	0	0	0	0	0	0	0	2504	0	3760	0	0	0	0	0	0
id_32	1	21.21	0	0	0	0	0	0	0	0	0	0	0	0	0	0	0	0	0	0	0	0	1170	0	0	0	0	0	0
id_33	1	21.23	0	0	1	0	0	0	0	0	0	0	0	0	0	0	0	0	0	0	0	0	2391.71	0	0	0	1	1	0
id_34	0	21.31	0	0	0	0	0	0	0	0	0	0	0	0	0	0	0	0	0	0	0	0	10573	0	0	0	0	0	0
id_35	1	21.4	0	0	0	0	0	0	0	0	0	0	0	0	0	0	0	0	0	0	0	0	2391.71	0	0	0	0	0	0
id_36	0	21.46	1	0	0	0	0	0	0	0	0	0	0	0	0	0	0	0	0	0	0	0	270.62	0	0	0	0	0	0
id_37	1	21.62	0	0	0	0	0	0	0	0	0	0	0	0	0	0	0	0	0	0	0	0	270.62	0	0	0	0	0	0
id_38	0	21.64	0	0	0	0	0	0	0	0	0	0	0	0	0	0	0	0	0	0	0	0	370.5	0	0	0	0	0	0
id_39	1	21.73	0	0	0	0	0	0	0	0	0	0	0	0	0	0	0	0	0	0	0	0	3769.1	0	0	0	0	0	0
id_40	0	21.79	0	0	0	0	0	0	0	0	0	0	0	0	0	0	0	0	0	0	0	0	1520.18	0	0	0	0	0	0
id_41	0	21.8	0	0	0	0	0	0	0	0	0	0	0	0	0	0	0	0	0	0	0	0	780	0	0	0	0	0	0
id_42	1	21.83	0	0	0	0	0	0	0	0	0	0	0	0	0	0	0	0	1	18	1374.38	1374.38	690.24	0	0	0	0	0	0
id_43	1	21.84	0	1	0	0	0	1	0	0	0	0	0	1	1	0	0	0	1	42	10162.8	10162.8	3944.18	0	0	0	2	2	0
id_44	1	21.85	1	0	1	0	0	0	0	0	0	0	0	0	0	0	0	0	2	10	2808	2808	1407	0	0	0	1	1	0
id_45	0	21.91	0	0	0	0	0	0	0	0	0	0	0	0	0	0	0	0	0	0	0	0	2169.96	0	0	0	0	0	0
id_46	0	22.04	0	0	0	0	0	0	0	0	0	0	0	0	0	0	0	0	1	2	2391.71	2391.71	2391.71	0	0	0	0	0	0
id_47	1	22.23	0	0	0	0	0	0	0	0	0	0	0	0	0	0	0	0	0	0	0	0	1374.38	0	0	0	0	0	0
id_48	0	22.23	0	0	0	0	0	0	0	0	0	0	0	0	0	0	0	0	0	0	0	0	3671.36	0	0	0	0	0	0
id_49	1	22.35	1	0	0	0	0	0	0	0	0	0	0	0	0	0	0	0	1	2	2391.71	2391.71	270.62	0	0	0	0	0	0
id_50	0	22.35	0	0	0	0	0	0	0	0	0	0	0	0	0	0	0	0	0	0	0	0	14072.2	0	0	0	0	0	0
id_51	1	22.43	0	0	0	0	0	0	0	0	0	0	0	0	0	0	0	0	0	0	0	0	1407	0	0	0	0	0	0
id_52	1	22.45	0	0	0	0	0	0	0	0	0	0	0	0	0	0	0	0	0	0	0	0	3769.1	0	0	0	0	0	0
id_53	1	22.46	0	0	0	0	0	0	0	0	0	0	0	0	0	0	0	0	0	0	0	0	2243.18	0	0	0	0	0	0
id_54	0	22.49	0	0	0	0	0	0	0	0	0	0	0	0	0	0	0	0	0	0	444.5	0	541.24	0	0	0	0	0	0
id_55	0	22.54	0	0	0	0	0	0	0	0	0	0	0	0	0	0	0	0	0	0	0	0	5267.94	0	0	0	0	0	0
id_56	1	22.57	0	0	0	0	0	0	0	0	0	0	0	0	0	0	0	0	0	0	0	0	1894.34	0	0	0	0	0	0
id_57	1	22.61	0	0	0	0	0	0	0	0	0	0	0	0	0	0	0	0	0	0	0	0	1111.5	0	0	0	0	0	0
id_58	0	22.73	0	0	0	0	0	0	0	0	0	0	0	0	0	0	0	0	0	0	0	0	6258.5	0	0	0	0	0	0
id_59	1	22.81	0	0	0	0	0	0	0	0	0	0	0	0	0	0	0	0	0	0	0	0	1374.37	0	0	0	0	0	0
id_60	1	22.86	0	0	0	0	0	0	0	0	0	0	0	0	0	0	0	0	0	0	0	0	3671.35	0	0	0	0	0	0
id_61	1	22.9	0	0	0	0	0	0	0	0	0	0	0	0	0	0	0	0	1	16	1407	1407	1336.65	0	0	0	0	0	0
id_62	0	23.14	0	0	1	0	0	1	0	0	0	0	0	0	0	0	0	0	0	0	0	0	3734	0	0	0	2	2	0
id_63	1	23.16	0	0	0	0	0	0	1	1	0	0	0	0	0	0	0	0	0	0	0	0	324	0	0	1	1	0	0
id_64	0	23.31	0	0	0	0	0	0	0	0	0	0	0	0	0	0	0	0	0	0	0	0	3240.9	0	0	0	0	0	0
id_65	1	23.32	0	0	0	0	0	0	0	0	0	0	0	0	0	0	0	0	0	0	0	0	851.89	0	0	0	0	0	0
id_66	0	23.33	0	0	0	0	0	0	0	0	0	0	0	0	0	0	0	0	1	5	1407	1407	1407	0	0	0	0	0	0
id_67	0	23.41	0	0	0	0	0	0	0	0	0	0	0	0	0	0	0	0	0	0	0	0	1407	0	0	0	0	0	0
id_68	1	23.48	0	0	0	0	0	0	0	0	0	0	0	0	0	0	0	0	0	0	0	0	1623.72	0	0	0	0	0	0
id_69	1	23.49	0	0	0	0	0	0	0	0	0	0	0	0	0	0	0	0	0	0	0	0	818.08	0	0	0	0	0	0
id_70	1	23.58	0	0	0	0	0	0	0	0	0	0	0	0	0	0	0	0	0	0	0	0	952.8	0	0	0	0	0	0
id_71	0	23.6	0	0	0	0	0	0	0	0	0	0	0	0	0	0	0	0	0	0	0	0	370.5	0	0	0	0	0	0
id_72	0	23.62	0	0	0	0	0	0	0	0	0	0	0	0	0	0	0	0	0	0	12312	0	11448	0	1	0	0	0	0
id_73	1	23.79	0	0	0	0	0	0	0	0	0	0	0	0	0	0	0	0	0	0	0	0	2407.32	0	0	0	0	0	0
id_74	1	23.81	0	0	0	0	0	0	0	0	0	0	0	0	0	0	0	0	0	0	0	0	1082.48	0	0	0	0	0	0
id_75	1	23.84	0	0	0	0	0	0	0	0	0	0	0	0	0	0	0	0	0	0	1170	0	531.84	0	0	0	0	0	0
id_76	0	23.84	0	0	0	0	0	0	0	0	0	0	0	0	0	0	0	0	1	4	2348.4	1987.4	1336.65	0	0	0	0	0	0
id_77	1	23.9	0	0	0	0	0	0	0	0	0	0	0	0	0	0	0	0	0	0	0	0	381.12	0	0	0	0	0	0
id_78	1	24.05	0	0	0	0	0	0	0	0	0	0	0	0	0	0	0	0	0	0	162	0	3760	0	0	0	0	0	0
id_79	0	24.13	0	0	0	0	0	0	0	1	0	0	0	0	0	0	0	0	1	2	2391.71	2391.71	2391.71	0	0	1	1	0	0
id_80	0	24.14	0	0	0	0	0	0	0	0	0	0	0	0	0	0	0	0	0	0	0	0	1592.2	0	0	0	0	0	0
id_81	0	24.23	0	0	0	0	0	0	0	0	0	0	0	0	0	0	0	0	0	0	0	0	6607.55	0	0	0	0	0	0
id_82	1	24.24	0	0	0	0	0	0	0	0	0	0	0	0	0	0	0	0	0	0	0	0	270.62	0	0	0	0	0	0
id_83	1	24.28	0	0	0	0	0	0	0	0	0	0	0	0	0	0	0	1	0	0	0	0	3770.52	0	0	0	1	0	0
id_84	1	24.33	0	0	0	0	0	0	0	0	0	0	0	0	0	0	0	0	0	0	0	0	1082.48	0	0	0	0	0	0
id_85	0	24.35	0	0	0	0	0	0	0	0	0	0	0	0	1	0	0	0	1	4	6722	6722	2555	0	0	0	1	0	0
id_86	1	24.42	0	0	0	0	0	0	0	0	0	0	0	0	0	0	0	0	0	0	0	0	3572	0	0	0	0	0	0
id_87	1	24.43	0	0	1	0	0	0	0	0	0	0	0	0	0	0	1	0	0	0	0	0	1946.51	0	0	0	2	1	0
id_88	1	24.49	0	0	0	0	0	0	0	0	0	0	0	0	0	0	0	0	0	0	0	0	1186.25	0	0	0	0	0	0
id_89	0	24.49	0	0	0	0	0	0	0	0	0	0	0	0	0	0	0	0	0	0	0	0	1285.45	0	0	0	0	0	0
id_90	1	24.52	1	0	0	0	0	0	0	0	0	0	0	0	0	0	0	0	0	0	0	0	195	0	0	0	0	0	0
id_91	1	24.57	0	0	0	0	0	0	0	0	0	0	0	0	0	0	0	0	0	0	0	0	1560	0	0	0	0	0	0
id_92	1	24.58	0	0	0	0	0	0	0	0	0	0	0	0	0	0	0	0	0	0	0	0	2391.71	0	0	0	0	0	0
id_93	1	24.64	0	0	0	0	0	0	0	0	0	0	0	0	0	0	0	0	0	0	0	0	1407	0	0	0	0	0	0
id_94	0	24.65	0	0	0	0	0	0	0	0	0	0	0	0	0	0	0	0	0	0	0	0	2391.71	0	0	0	0	0	0
id_95	1	24.68	0	0	0	0	0	0	0	0	0	0	0	0	0	0	0	0	0	0	0	0	541.24	0	0	0	0	0	0
id_96	1	24.7	0	0	0	0	0	0	0	0	0	0	0	0	0	0	0	0	0	0	0	0	585	0	0	0	0	0	0
id_97	1	24.75	0	0	0	0	0	0	0	0	0	0	0	0	0	0	1	0	0	0	0	0	3769.1	0	0	0	1	0	0
id_98	1	24.78	0	0	0	0	0	0	0	0	0	0	0	0	0	0	0	0	0	0	0	0	811.86	0	0	0	0	0	0
id_99	0	24.86	0	0	0	0	0	0	0	0	0	0	0	0	0	0	0	0	1	6	2092	2092	390	0	0	0	0	0	0
id_100	1	24.99	0	0	0	0	0	0	0	0	0	0	0	0	0	0	0	0	1	2	1407	1407	2391.71	0	0	0	0	0	0
id_101	1	25.09	0	0	0	0	0	0	0	0	0	0	0	0	0	0	0	0	1	0	1479.6	894.6	1170	0	0	0	0	0	0
id_102	0	25.14	0	0	0	0	0	0	0	0	0	0	0	0	0	0	0	0	0	0	1073.17	0	2716.9	0	0	0	0	0	0
id_103	1	25.19	0	0	0	0	0	0	0	0	0	0	0	0	0	0	0	0	0	0	741	0	1285.45	0	0	0	0	0	0
id_104	0	25.21	0	0	0	0	0	0	0	0	0	0	0	0	0	0	0	0	0	0	0	0	541.24	0	0	0	0	0	0
id_105	1	25.24	0	0	0	0	0	0	0	0	0	0	0	0	0	0	0	0	0	0	268	0	270.62	0	0	0	0	0	0
id_106	1	25.25	0	0	1	0	0	0	0	0	0	0	0	0	0	0	0	0	0	0	1064.76	0	1082.48	0	0	0	1	1	0
id_107	1	25.31	0	0	0	0	0	0	1	0	0	0	0	0	0	0	0	0	0	0	0	0	195	0	0	1	0	0	0
id_108	1	25.34	0	0	0	0	0	0	0	0	0	0	0	0	0	0	0	0	0	0	0	0	390	0	0	0	0	0	0
id_109	0	25.34	1	0	0	0	0	0	0	0	0	0	0	0	0	0	0	0	1	2	1281.54	1281.54	1082.48	0	0	0	0	0	0
id_110	0	25.35	1	0	0	0	0	0	0	0	0	0	0	0	0	0	0	0	0	0	0	0	541.24	0	0	0	0	0	0
id_111	1	25.44	0	0	0	0	0	0	0	0	0	0	0	0	0	0	0	0	0	0	0	0	271	0	0	0	0	0	0
id_112	1	25.45	0	0	0	0	0	0	0	0	0	0	0	0	0	0	0	0	0	0	0	0	1667.25	0	0	0	0	0	0
id_113	0	25.46	0	0	0	0	0	0	0	0	0	0	0	0	0	0	0	0	1	2	1343.92	1343.92	3473.94	0	0	0	0	0	0
id_114	1	25.5	0	0	0	0	0	0	0	0	0	0	0	0	0	0	0	0	1	1	267.02	267.02	541.24	0	0	0	0	0	0
id_115	1	25.55	0	0	0	0	0	0	0	0	0	0	0	0	0	0	0	0	0	0	0	0	1163.47	0	0	0	0	0	0
id_116	1	25.65	0	0	0	0	0	1	0	0	0	0	0	0	0	0	0	0	0	0	780	0	968.37	0	0	0	1	1	0
id_117	1	25.67	0	0	0	0	0	0	0	0	0	0	0	0	0	0	0	0	0	0	0	0	435.89	0	0	0	0	0	0
id_118	0	25.69	0	0	0	0	0	0	0	0	0	0	0	0	0	0	0	0	0	0	0	0	1363.45	0	0	0	0	0	0
id_119	1	25.72	0	0	0	0	0	1	0	0	0	0	0	0	0	0	0	0	0	0	0	0	3547.3	0	0	0	1	1	0
id_120	0	25.82	0	0	0	0	0	0	0	0	0	0	0	0	0	0	1	0	0	0	780	0	1623.72	0	0	0	1	0	0
id_121	1	25.89	0	0	0	0	0	0	0	0	0	0	0	0	0	0	0	0	1	3	968.02	968.02	3281.36	0	0	0	0	0	0
id_122	1	25.9	0	0	0	0	0	0	0	0	0	0	0	0	0	0	0	0	0	0	0	0	818.08	0	0	0	0	0	0
id_123	0	25.9	0	0	0	0	0	0	0	0	0	0	0	0	0	0	0	0	1	3	1453	1453	195	0	0	0	0	0	0
id_124	0	25.91	0	0	0	0	0	1	0	0	0	0	0	0	0	0	0	0	0	0	0	0	472	0	0	0	1	1	0
id_125	0	25.96	0	0	0	0	0	0	0	0	0	0	0	0	0	0	0	0	0	0	4320	0	5598.4	0	0	0	0	0	0
id_126	1	25.97	0	0	0	0	0	0	0	0	0	0	0	0	0	0	0	0	0	0	0	0	224.71	0	0	0	0	0	0
id_127	0	25.97	0	0	0	0	0	0	0	0	0	0	0	0	0	0	0	0	0	0	0	0	270.62	0	0	0	0	0	0
id_128	0	26.03	0	0	0	0	0	0	0	0	0	0	0	0	0	0	0	0	0	0	1111.5	0	2056.72	0	0	0	0	0	0
id_129	1	26.1	0	0	0	0	0	0	0	0	0	0	0	0	0	0	0	0	0	0	0	0	270.62	0	0	0	0	0	0
id_130	0	26.14	0	0	0	0	0	0	0	0	0	0	0	0	0	0	0	0	0	0	0	0	1407	0	0	0	0	0	0
id_131	0	26.15	0	0	0	0	0	0	0	0	0	0	0	0	0	0	0	0	0	0	0	0	545.38	0	0	0	0	0	0
id_132	1	26.19	0	0	0	0	0	0	0	0	0	0	0	0	0	0	0	0	0	0	0	0	2706.2	0	0	0	0	0	0
id_133	1	26.23	0	0	0	0	0	0	0	0	0	0	0	0	0	0	0	0	0	0	1670.1	0	1678.65	0	0	0	0	0	0
id_134	0	26.24	0	0	0	0	0	0	0	0	0	0	0	0	0	0	0	0	1	10	5681	5681	745.26	0	0	0	0	0	0
id_135	0	26.26	0	0	0	0	0	0	0	0	0	0	0	0	0	0	0	0	0	0	0	0	2391.71	0	0	0	0	0	0
id_136	1	26.27	0	0	0	0	0	0	0	0	0	0	0	0	1	0	0	0	0	0	545.38	0	2367.8	0	0	0	1	0	0
id_137	1	26.37	0	0	0	0	0	0	0	0	0	0	0	0	0	0	0	0	2	14	4427.24	4427.24	2213.62	0	0	0	0	0	0
id_138	0	26.42	0	1	1	0	0	0	0	0	0	0	0	0	0	0	0	0	0	0	0	0	1523	0	0	0	2	2	0
id_139	0	26.43	0	0	0	0	0	0	0	0	0	0	0	0	0	0	0	0	0	0	0	0	274	0	0	0	0	0	0
id_140	1	26.44	0	0	0	0	0	0	0	0	0	0	0	0	0	0	0	0	0	0	0	0	780	0	0	0	0	0	0
id_141	1	26.56	0	0	0	0	0	0	0	0	0	0	0	0	0	0	0	0	0	0	0	0	545.38	0	0	0	0	0	0
id_142	0	26.6	0	0	0	0	0	0	0	0	0	0	0	0	0	0	0	0	0	0	0	0	3371.95	0	0	0	0	0	0
id_143	1	26.69	0	0	0	0	0	0	0	0	0	0	0	0	0	0	0	0	0	0	0	0	195	0	0	0	0	0	0
id_144	0	26.7	0	0	0	0	0	0	0	0	0	0	0	0	0	0	0	0	0	0	0	0	2391.71	0	0	0	0	0	0
id_145	1	26.72	0	0	0	0	0	0	0	0	0	0	0	0	0	0	0	0	0	0	0	0	257.09	0	0	0	0	0	0
id_146	1	26.72	0	0	0	0	0	0	0	0	0	0	0	0	0	0	0	0	0	0	0	0	390	0	0	0	0	0	0
id_147	1	26.74	0	0	0	0	0	0	0	0	0	0	0	0	0	0	0	0	0	0	195	0	585	0	0	0	0	0	0
id_148	0	26.74	0	0	0	0	0	0	0	0	0	0	0	0	0	0	0	0	0	0	811.86	0	2391.71	0	0	0	0	0	0
id_149	0	26.75	0	0	0	0	0	0	0	0	0	0	0	0	0	0	0	0	0	0	780	0	1407	0	0	0	0	0	0
id_150	0	26.76	0	0	0	0	0	0	0	0	0	0	0	0	0	0	0	0	0	0	0	0	2391.72	0	0	0	0	0	0
id_151	1	26.77	0	0	0	0	0	0	0	0	0	0	0	0	1	0	0	0	1	3	3520.3	3520.3	3212.54	0	0	0	1	0	0
id_152	1	26.8	0	0	0	0	0	0	0	0	0	0	0	0	0	0	0	0	2	27	5869.04	5869.04	2934.52	0	0	0	0	0	0
id_153	1	26.82	0	0	0	0	0	1	0	0	0	0	0	0	0	0	0	0	0	0	0	0	3965.36	0	0	0	1	1	0
id_154	1	26.83	0	0	1	0	0	0	1	0	0	0	0	0	0	0	0	0	4	34	13163.1	13163.1	4638.78	0	1	1	1	1	0
id_155	1	26.92	0	0	0	0	0	0	0	0	0	0	0	0	0	0	0	0	0	0	0	0	390	0	0	0	0	0	0
id_156	1	26.98	0	0	0	0	0	0	0	0	0	0	0	0	0	0	0	0	0	0	171.16	0	4056.97	0	0	0	0	0	0
id_157	1	26.99	0	0	0	0	0	0	0	0	0	0	0	0	0	0	0	0	0	0	0	0	195	0	0	0	0	0	0
id_158	1	26.99	0	0	0	0	0	0	0	1	0	0	0	0	0	0	0	0	0	0	0	0	3671.36	0	0	1	0	0	0
id_159	1	27	0	0	0	0	0	1	0	0	0	0	0	0	0	0	0	0	1	3	1884.55	1884.55	3965.36	0	0	0	1	1	0
id_160	1	27.01	0	0	0	0	0	0	0	0	0	0	0	0	0	0	0	0	0	0	0	0	311.42	0	0	0	0	0	0
id_161	0	27.06	0	0	0	0	0	0	0	0	0	0	0	0	1	0	0	0	1	14	5132	1407	7185	0	0	0	1	0	0
id_162	1	27.09	0	1	0	0	0	0	0	0	0	0	0	0	0	0	0	0	0	0	0	0	185.25	0	0	0	1	1	0
id_163	0	27.11	0	0	0	0	0	0	0	0	0	0	0	0	0	0	0	0	2	4	5040.8	2961	2272.12	0	0	0	0	0	0
id_164	1	27.12	0	0	0	0	0	0	0	0	0	0	0	0	0	0	0	0	0	0	0	0	2966.56	0	0	0	0	0	0
id_165	1	27.18	0	0	0	0	0	0	0	0	0	0	0	0	0	0	0	0	0	0	0	0	2391.71	0	0	0	0	0	0
id_166	1	27.22	0	0	1	0	0	0	0	0	0	0	0	0	0	0	0	0	0	0	0	0	2391.71	0	0	0	1	1	0
id_167	1	27.24	0	0	0	0	0	0	0	0	0	0	0	0	0	0	0	0	0	0	0	0	195	0	0	0	0	0	0
id_168	1	27.25	1	0	0	0	0	0	0	0	0	0	0	0	0	0	0	0	0	0	0	0	270.62	0	0	0	0	0	0
id_169	0	27.25	0	0	0	0	0	0	0	0	0	0	0	0	0	0	1	0	0	0	472	0	1082.48	0	0	0	1	0	0
id_170	0	27.25	0	0	1	0	0	0	0	0	0	0	0	0	0	0	0	0	1	7	2391.71	2391.71	2391.71	0	0	0	1	1	0
id_171	0	27.25	0	0	0	0	0	0	0	0	0	0	0	0	0	0	0	0	0	0	0	0	5953.64	0	0	0	0	0	0
id_172	1	27.25	0	0	0	0	0	0	0	0	0	0	0	0	0	0	0	0	0	0	1261.19	0	6718.08	0	0	0	0	0	0
id_173	1	27.26	0	0	1	0	0	0	0	0	0	0	0	0	0	0	0	0	1	2	9699	3052	185.25	0	0	0	1	1	0
id_174	1	27.3	0	0	0	0	0	0	0	0	0	0	0	0	0	0	0	0	0	0	0	0	2593.5	0	0	0	0	0	0
id_175	1	27.31	0	0	0	0	0	0	0	0	0	0	0	0	0	0	0	1	1	39	8358.34	8358.34	8358.34	0	0	0	1	0	0
id_176	1	27.33	0	0	0	0	0	0	0	0	0	0	0	0	0	0	0	0	1	1	3686.24	1843.12	818.08	0	0	0	0	0	0
id_177	1	27.33	0	0	0	0	0	0	0	0	0	0	0	0	0	0	0	0	0	0	0	0	2391.71	0	0	0	0	0	0
id_178	1	27.35	0	0	0	0	0	0	0	0	0	0	0	0	0	0	0	0	0	0	0	0	246	0	0	0	0	0	0
id_179	0	27.35	0	0	0	0	0	0	0	0	0	0	0	0	0	0	0	0	0	0	390	0	195	0	0	0	0	0	0
id_180	1	27.35	0	0	0	0	0	1	0	0	0	0	0	0	0	0	0	0	1	9	3965.36	3965.36	2181.52	0	0	0	1	1	0
id_181	0	27.39	0	0	0	0	0	0	0	0	0	0	0	0	0	0	0	0	0	0	0	0	448.4	0	0	0	0	0	0
id_182	0	27.46	0	0	0	0	0	0	0	0	0	0	0	0	0	0	0	0	0	0	1170	0	390	0	0	0	0	0	0
id_183	1	27.47	0	0	0	0	0	1	0	0	0	0	0	0	0	0	0	0	0	0	11664	0	13716.1	0	1	0	1	1	0
id_184	0	27.48	0	0	0	0	0	0	0	0	0	0	0	0	0	0	0	0	0	0	195	0	2630.12	0	0	0	0	0	0
id_185	0	27.49	0	0	0	0	0	0	0	0	0	0	0	0	0	0	0	0	0	0	0	0	1407	0	0	0	0	0	0
id_186	0	27.52	0	0	0	0	0	0	0	0	0	0	0	0	0	0	0	0	0	0	0	0	3007.34	0	0	0	0	0	0
id_187	1	27.63	0	0	0	0	0	0	0	0	0	0	0	0	0	0	0	0	0	0	0	0	390	0	0	0	0	0	0
id_188	0	27.71	0	0	0	0	0	0	0	0	0	0	0	0	0	0	0	0	1	2	2382	1407	195	0	0	0	0	0	0
id_189	1	27.72	0	0	0	0	0	0	0	0	0	0	0	0	0	0	0	0	0	0	0	0	241.28	0	0	0	0	0	0
id_190	0	27.74	0	0	0	0	0	0	0	0	0	0	0	0	0	0	0	0	0	0	0	0	2391.71	0	0	0	0	0	0
id_191	1	27.76	0	0	0	0	0	0	0	0	0	0	0	0	0	0	0	0	0	0	520.06	0	8788.55	0	0	0	0	0	0
id_192	1	27.77	0	0	0	0	0	1	0	0	0	0	0	0	0	0	0	0	1	4	10910	10658	322.79	0	1	0	1	1	0
id_193	1	27.78	0	0	0	0	0	0	0	0	0	0	0	0	0	0	0	0	0	0	0	0	472	0	0	0	0	0	0
id_194	0	27.8	0	0	0	0	0	0	0	0	0	0	0	0	0	0	0	0	0	0	0	0	390	0	0	0	0	0	0
id_195	1	27.8	0	0	0	0	0	0	0	0	0	0	0	0	0	0	0	0	0	0	0	0	4814.64	0	0	0	0	0	0
id_196	1	27.81	0	0	0	0	0	0	0	0	0	0	0	0	0	0	0	0	0	0	0	0	1082.48	0	0	0	0	0	0
id_197	1	27.82	0	0	0	0	0	0	0	0	0	0	0	0	0	0	0	0	0	0	0	0	9517.28	0	0	0	0	0	0
id_198	0	27.85	0	0	0	0	0	0	0	0	0	0	0	0	0	0	0	0	0	0	0	0	4284.64	0	0	0	0	0	0
id_199	0	27.87	0	0	0	0	0	0	0	0	0	0	0	0	0	0	0	0	0	0	0	0	811.86	0	0	0	0	0	0
id_200	1	27.9	0	0	0	0	0	0	0	0	0	0	0	0	0	0	0	0	0	0	0	0	390	0	0	0	0	0	0
id_201	1	27.9	0	0	0	0	0	0	0	0	0	0	0	0	0	0	0	0	1	3	4397.55	4397.55	2593.5	0	0	0	0	0	0
id_202	1	27.91	0	0	0	0	0	0	0	0	0	0	0	0	0	0	0	0	0	0	0	0	1407	0	0	0	0	0	0
id_203	0	27.91	0	0	0	0	0	0	0	0	0	0	0	0	0	0	0	0	0	0	9072	0	12316.5	0	0	0	0	0	0
id_204	0	27.98	0	0	0	0	0	0	0	0	0	0	0	0	0	0	0	0	0	0	0	0	257.09	0	0	0	0	0	0
id_205	0	28.05	0	0	0	0	0	0	0	0	0	0	0	0	0	0	0	0	0	0	0	0	446.48	0	0	0	0	0	0
id_206	1	28.06	0	0	0	0	0	0	0	0	0	0	0	0	0	0	0	0	0	0	0	0	250.41	0	0	0	0	0	0
id_207	0	28.09	0	0	0	0	0	0	0	0	0	0	0	0	0	0	0	0	0	0	1560	0	541.24	0	0	0	0	0	0
id_208	0	28.1	0	0	0	0	0	0	0	0	0	0	0	0	0	0	0	0	0	0	0	0	257.09	0	0	0	0	0	0
id_209	1	28.1	0	0	0	0	0	0	0	0	0	0	0	0	0	0	0	0	0	0	0	0	555.75	0	0	0	0	0	0
id_210	1	28.2	0	0	0	0	0	0	0	0	0	0	0	0	0	0	0	0	0	0	0	0	195	0	0	0	0	0	0
id_211	1	28.29	0	0	0	0	0	0	0	0	0	0	0	0	0	0	0	0	1	13	2868.7	2040.3	421.8	0	0	0	0	0	0
id_212	0	28.32	0	0	0	0	0	0	0	0	0	0	0	0	0	0	0	0	1	8	3380.1	3380.1	492	0	0	0	0	0	1
id_213	0	28.33	0	0	0	0	0	0	0	0	0	0	0	0	0	0	0	0	1	2	2670.52	2670.52	270.62	0	0	0	0	0	0
id_214	0	28.34	0	0	0	0	0	0	0	0	0	0	0	0	0	0	0	0	0	0	0	0	3760	0	0	0	0	0	0
id_215	1	28.35	1	0	0	0	0	0	0	0	0	0	0	0	0	0	0	0	0	0	0	0	2397	0	0	0	0	0	0
id_216	1	28.36	0	0	1	0	0	0	0	1	0	0	0	0	0	0	0	0	0	0	860	0	3091.51	0	0	1	1	1	0
id_217	0	28.38	0	0	0	0	0	0	0	0	0	0	0	0	0	0	0	0	0	0	926.25	0	1028.36	0	0	0	0	0	0
id_218	1	28.39	0	0	0	0	0	0	0	0	0	0	0	0	0	0	0	0	0	0	0	0	2367.8	0	0	0	0	0	0
id_219	1	28.47	0	0	0	0	0	0	0	0	0	0	0	0	0	0	0	0	0	0	0	0	435.89	0	0	0	0	0	0
id_220	0	28.48	0	0	0	0	0	0	0	0	0	0	0	0	0	0	0	0	0	0	0	0	811.86	0	0	0	0	0	0
id_221	1	28.5	0	0	0	0	0	0	0	0	0	0	0	0	0	0	0	0	0	0	0	0	1082.48	0	0	0	0	0	0
id_222	1	28.52	0	0	0	0	0	0	0	0	0	0	0	0	0	0	0	1	2	17	12664	12664	5907.78	0	1	0	1	0	0
id_223	1	28.58	0	0	0	0	0	0	0	0	0	0	0	0	0	0	0	0	0	0	1285.45	0	2272.12	0	0	0	0	0	0
id_224	1	28.59	0	0	0	0	0	0	0	0	0	0	0	0	0	0	0	0	0	0	0	0	1407	0	0	0	0	0	0
id_225	1	28.61	1	0	0	0	0	0	0	0	0	0	0	0	0	0	0	0	0	0	0	0	270.62	0	0	0	0	0	0
id_226	1	28.62	0	0	0	0	0	0	0	0	0	0	0	0	0	0	0	0	1	6	1752.54	1752.54	811.86	0	0	0	0	0	0
id_227	0	28.68	0	0	0	0	0	0	0	0	0	0	0	0	0	0	0	0	0	0	0	0	555.75	0	0	0	0	0	0
id_228	0	28.7	0	0	0	0	0	0	0	0	0	0	0	0	0	0	0	0	0	0	0	0	1407	0	0	0	0	0	0
id_229	0	28.71	0	0	0	0	0	0	0	0	0	0	0	0	0	0	0	0	0	0	968.05	0	1303.4	0	0	0	0	0	0
id_230	1	28.73	0	0	0	0	0	0	0	0	0	0	0	0	0	0	0	0	0	0	0	0	2391.71	0	0	0	0	0	0
id_231	0	28.74	0	0	0	0	0	0	0	0	0	0	0	0	0	0	0	0	0	0	0	0	3783.05	0	0	0	0	0	0
id_232	1	28.78	0	0	0	0	0	0	0	0	0	0	0	0	0	0	0	0	0	0	0	0	811.86	0	0	0	0	0	0
id_233	1	28.82	0	0	0	0	0	0	0	0	0	0	0	0	0	0	0	0	0	0	0	0	272.7	0	0	0	0	0	0
id_234	0	28.83	0	0	0	0	0	0	0	0	0	0	0	0	0	0	0	0	0	0	585	0	195	0	0	0	0	0	0
id_235	1	28.85	0	0	1	0	0	0	0	0	0	0	0	0	0	0	0	0	0	0	0	0	528.86	0	0	0	1	1	0
id_236	1	28.9	0	0	0	0	0	0	0	0	0	0	0	0	1	0	0	0	0	0	5599.93	0	6575.53	0	0	0	1	0	0
id_237	1	28.93	0	0	0	0	0	0	0	0	0	0	0	0	0	0	0	0	0	0	0	0	1278.14	0	0	0	0	0	0
id_238	0	28.94	0	0	0	0	0	0	0	0	0	0	0	0	0	0	0	0	0	0	0	0	2272.12	0	0	0	0	0	0
id_239	0	28.95	0	0	0	0	0	0	0	0	0	0	0	0	0	0	0	0	0	0	975	0	270.62	0	0	0	0	0	0
id_240	1	28.96	0	0	0	0	0	0	0	0	0	0	0	0	0	0	0	0	0	0	0	0	514.18	0	0	0	0	0	0
id_241	1	28.98	0	0	0	0	0	0	0	0	0	0	0	0	0	0	0	0	0	0	0	0	3760	0	0	0	0	0	0
id_242	0	29.01	0	0	0	0	0	0	0	0	0	0	0	0	0	0	0	0	0	0	741	0	185.25	0	0	0	0	0	0
id_243	1	29.04	0	0	0	0	0	0	0	0	0	0	0	0	0	0	0	1	0	0	0	0	0	0	0	0	1	0	0
id_244	0	29.06	0	0	0	0	0	0	0	0	0	0	0	0	0	0	0	0	0	0	0	0	3384.86	0	0	0	0	0	0
id_245	1	29.07	0	0	0	0	0	0	0	0	0	0	0	0	0	0	0	0	0	0	0	0	2391.71	0	0	0	0	0	0
id_246	1	29.08	0	0	0	0	0	0	0	0	0	0	0	0	0	0	0	0	0	0	0	0	241.27	0	0	0	0	0	0
id_247	0	29.08	0	0	0	0	0	0	0	0	0	0	0	0	0	0	0	0	0	0	0	0	3371.95	0	0	0	0	0	0
id_248	0	29.09	0	0	0	0	0	0	0	0	0	0	0	0	0	0	0	0	0	0	0	0	811.86	0	0	0	0	0	0
id_249	1	29.11	0	0	0	0	0	0	0	0	0	0	0	0	0	0	0	0	1	40	6720	6720	370.5	0	0	0	0	0	0
id_250	1	29.13	0	0	0	0	0	0	0	0	0	0	0	0	0	0	0	0	0	0	585	0	1950	0	0	0	0	0	0
id_251	1	29.21	0	0	0	0	0	0	0	0	0	0	0	0	0	0	0	0	0	0	0	0	195	0	0	0	0	0	0
id_252	1	29.25	0	0	1	0	0	0	0	0	0	0	0	0	0	0	0	0	0	0	0	0	195	0	0	0	1	1	0
id_253	1	29.31	0	0	0	0	0	0	0	0	0	0	0	0	0	0	0	0	0	0	0	0	195	0	0	0	0	0	0
id_254	0	29.34	0	0	0	0	0	0	0	0	0	0	0	0	0	0	0	0	0	0	0	0	3191.04	0	0	0	0	0	0
id_255	1	29.38	0	0	0	0	0	0	0	0	0	0	0	0	0	0	0	0	0	0	0	0	195	0	0	0	0	0	0
id_256	1	29.41	0	0	0	0	0	0	0	0	0	0	0	0	0	0	0	0	0	0	0	0	1407	0	0	0	0	0	0
id_257	1	29.45	0	0	0	0	0	0	0	0	0	0	0	0	0	0	0	0	0	0	585	0	541.24	0	0	0	0	0	0
id_258	1	29.48	0	0	0	0	0	0	0	0	0	0	0	0	1	0	0	0	5	77	90716	90716	3688	0	1	0	1	0	0
id_259	0	29.5	0	0	0	0	0	0	0	0	0	0	0	0	0	0	0	0	1	6	5955.87	5955.87	190.56	0	0	0	0	0	0
id_260	1	29.54	0	0	0	0	0	0	0	0	0	0	0	0	0	0	0	0	0	0	0	0	5744	0	0	0	0	0	0
id_261	1	29.55	0	0	0	0	0	0	0	0	0	0	0	0	0	0	0	0	0	0	0	0	1852.5	0	0	0	0	0	0
id_262	1	29.56	0	0	0	0	0	0	0	0	0	0	0	0	0	0	0	0	0	0	370.5	0	1111.5	0	0	0	0	0	0
id_263	1	29.56	0	0	0	0	0	0	0	0	0	0	0	0	0	0	0	0	0	0	0	0	3770.52	0	0	0	0	0	0
id_264	0	29.62	0	0	0	0	0	0	0	0	0	0	0	0	1	0	0	0	0	0	0	0	1382	0	0	0	1	0	0
id_265	1	29.64	0	0	0	0	0	0	0	0	0	1	0	0	1	0	0	0	0	0	0	0	975	0	0	1	1	0	0
id_266	1	29.65	0	0	0	0	0	0	0	0	0	0	0	0	0	0	0	0	0	0	0	0	1082.48	0	0	0	0	0	0
id_267	1	29.67	0	0	0	0	0	0	0	0	0	0	0	0	0	0	0	0	0	0	0	0	257.09	0	0	0	0	0	0
id_268	1	29.67	0	0	0	0	0	0	0	0	0	0	0	0	0	0	0	0	0	0	0	0	390	0	0	0	0	0	0
id_269	1	29.68	0	1	0	0	0	0	0	0	0	0	0	0	0	0	0	0	0	0	0	0	1430.7	0	0	0	1	1	0
id_270	0	29.68	0	1	0	0	0	0	0	0	0	0	1	0	0	0	0	0	0	0	1092	0	4179	0	0	0	2	1	0
id_271	0	29.7	0	0	0	0	0	0	0	0	0	0	0	0	1	0	0	0	1	13	14661.8	7245.37	8951.75	0	1	0	1	0	0
id_272	0	29.72	0	0	0	0	0	0	0	0	0	0	0	0	0	0	0	0	0	0	0	0	270.62	0	0	0	0	0	0
id_273	1	29.73	0	0	0	0	0	0	0	0	0	0	0	0	0	0	0	0	0	0	390	0	270.62	0	0	0	0	0	0
id_274	1	29.73	0	0	0	0	0	1	0	0	0	0	0	0	0	0	0	0	0	0	0	0	1613.95	0	0	0	1	1	0
id_275	1	29.74	0	0	0	0	0	0	0	0	0	0	0	0	0	0	1	0	1	8	2196.58	2196.58	811.86	0	0	0	1	0	0
id_276	0	29.76	0	0	0	0	0	0	0	0	0	0	0	0	0	0	0	0	1	2	4246.5	2610.6	257.09	0	0	0	0	0	0
id_277	0	29.81	0	0	0	0	0	0	0	0	0	0	0	0	0	0	0	0	0	0	0	0	1623.72	0	0	0	0	0	0
id_278	1	29.82	0	0	0	0	0	0	0	0	0	0	0	0	0	0	0	0	0	0	0	0	1894.34	0	0	0	0	0	0
id_279	0	29.89	0	0	0	0	0	0	0	0	0	0	0	0	0	0	0	0	0	0	0	0	2634.7	0	0	0	0	0	0
id_280	1	29.91	0	0	0	0	0	0	0	0	0	0	0	0	0	0	0	0	0	0	0	0	2391.71	0	0	0	0	0	0
id_281	1	29.92	0	0	0	0	0	0	0	0	0	0	0	0	0	0	0	0	0	0	0	0	541.24	0	0	0	0	0	0
id_282	0	29.95	0	0	0	0	0	0	0	0	0	0	0	0	0	0	0	0	0	0	236	0	236	0	0	0	0	0	0
id_283	1	29.96	0	0	0	0	0	0	0	0	0	0	0	0	0	0	0	0	0	0	0	0	390	0	0	0	0	0	0
id_284	1	29.97	0	1	0	0	0	0	0	0	0	0	0	0	0	0	0	0	1	3	3170.15	3170.15	257.09	0	0	0	1	1	0
id_285	1	29.99	0	0	0	0	0	0	0	0	0	0	0	0	0	0	0	0	0	0	0	0	771.27	0	0	0	0	0	0
id_286	1	30.01	0	0	0	0	0	0	0	0	0	0	0	0	0	0	0	0	0	0	0	0	708	0	0	0	0	0	0
id_287	1	30.05	0	0	0	0	0	0	0	0	0	0	0	0	0	0	0	0	0	0	0	0	195	0	0	0	0	0	0
id_288	0	30.05	1	0	0	0	0	0	0	0	0	0	0	0	0	0	0	0	4	14	22546	20670.6	1339.93	0	1	0	0	0	0
id_289	1	30.06	0	0	0	0	0	0	0	0	0	0	0	0	0	0	0	0	0	0	0	0	1336.65	0	0	0	0	0	0
id_290	1	30.08	0	0	0	0	0	0	0	0	0	0	0	0	0	0	0	0	0	0	780	0	1082.48	0	0	0	0	0	0
id_291	1	30.09	0	0	0	0	0	0	0	0	0	0	0	0	0	0	0	0	0	0	195	0	270.62	0	0	0	0	0	0
id_292	1	30.1	0	0	0	0	0	0	0	0	0	0	0	0	0	0	0	0	0	0	0	0	585	0	0	0	0	0	0
id_293	1	30.12	0	0	0	0	0	0	0	0	0	0	0	0	0	0	0	0	0	0	0	0	195	0	0	0	0	0	0
id_294	1	30.13	0	0	0	0	0	0	0	0	0	0	0	0	1	0	0	0	0	0	0	0	818.08	0	0	0	1	0	0
id_295	1	30.15	0	0	0	0	0	0	0	0	0	0	0	0	0	0	1	0	1	16	7730.03	7730.03	4294.86	0	0	0	1	0	0
id_296	0	30.18	0	0	0	0	0	0	0	0	0	0	0	0	0	0	0	0	1	9	3251.62	3251.62	1418.72	0	0	0	0	0	0
id_297	1	30.21	0	0	0	0	0	0	0	0	0	0	0	0	0	0	0	0	0	0	555.75	0	2570.9	0	0	0	0	0	0
id_298	0	30.23	0	0	0	0	0	0	0	0	0	0	0	0	0	0	0	0	0	0	0	0	3203.35	0	0	0	0	0	0
id_299	0	30.23	0	0	0	0	0	0	0	0	0	0	1	0	0	0	0	0	0	0	0	0	7245.37	0	0	0	1	0	0
id_300	0	30.24	1	0	0	0	0	0	0	0	0	0	0	0	0	0	0	0	0	0	0	0	270.62	0	0	0	0	0	0
id_301	1	30.24	0	0	0	0	0	0	0	0	0	0	0	0	0	0	0	0	0	0	0	0	1407	0	0	0	0	0	0
id_302	1	30.26	0	0	0	0	0	0	0	0	0	0	0	0	0	0	0	0	0	0	370.5	0	370.5	0	0	0	0	0	0
id_303	1	30.3	0	0	0	0	0	0	0	0	0	0	0	0	0	0	0	1	0	0	987	0	17030	0	0	0	1	0	0
id_304	0	30.31	0	0	0	0	0	0	0	0	0	0	0	0	1	0	0	0	0	0	5136.81	0	6339.48	0	0	0	1	0	0
id_305	1	30.31	0	0	0	0	0	0	0	0	0	0	0	0	0	0	0	0	1	42	9394	9394	10848.4	0	0	0	0	0	0
id_306	1	30.37	0	0	0	0	0	0	0	0	0	0	0	0	0	0	0	0	0	0	1143.36	0	762.24	0	0	0	0	0	0
id_307	0	30.38	1	0	0	0	0	0	0	0	0	0	0	0	0	0	0	0	0	0	0	0	370.5	0	0	0	0	0	0
id_308	0	30.39	0	0	0	0	0	1	0	0	0	0	0	0	1	0	0	0	1	3	3007.84	3007.84	1068.03	0	0	0	2	1	0
id_309	0	30.41	0	0	0	0	0	0	0	0	0	0	0	0	0	0	0	0	0	0	2985	0	1554	0	0	0	0	0	0
id_310	1	30.41	0	0	1	0	0	0	0	0	0	0	0	0	0	0	0	0	0	0	0	0	3694.97	0	0	0	1	1	0
id_311	1	30.45	0	0	0	0	0	0	0	0	0	0	0	0	0	0	0	0	0	0	0	0	195	0	0	0	0	0	0
id_312	1	30.45	0	0	0	0	0	0	0	0	0	0	0	0	0	0	0	0	0	0	0	0	390	0	0	0	0	0	0
id_313	1	30.45	0	0	0	0	0	0	0	0	0	0	0	0	0	0	0	0	0	0	0	0	2574.5	0	0	0	0	0	0
id_314	0	30.47	0	0	0	0	0	0	0	0	0	0	0	0	0	0	0	0	0	0	0	0	1679.52	0	0	0	0	0	0
id_315	1	30.47	0	0	0	0	0	0	0	0	0	0	0	0	1	0	0	0	11	72	30807.6	28301.2	7016.42	0	1	0	1	0	0
id_316	0	30.48	0	0	0	0	0	0	0	0	0	0	0	0	0	0	0	0	0	0	0	0	1170	0	0	0	0	0	0
id_317	1	30.49	0	0	0	0	0	0	0	0	0	0	0	0	0	0	0	0	0	0	0	0	390	0	0	0	0	0	0
id_318	1	30.49	0	0	0	0	0	0	0	0	0	0	0	0	0	0	0	0	0	0	2224.8	0	185.25	0	0	0	0	0	0
id_319	1	30.51	0	0	0	0	0	0	0	0	0	0	0	0	0	0	0	0	0	0	2535	0	2145	0	0	0	0	0	0
id_320	0	30.51	0	0	0	0	0	0	0	0	0	0	0	0	0	0	0	0	0	0	0	0	2646.01	0	0	0	0	0	0
id_321	0	30.55	0	0	0	0	0	0	0	0	0	0	0	0	0	0	0	0	0	0	0	0	811.86	0	0	0	0	0	0
id_322	1	30.57	0	0	1	0	0	0	0	0	0	0	0	0	0	0	0	0	1	1	149.72	149.72	3274.53	0	0	0	1	1	0
id_323	1	30.57	0	0	0	0	0	0	0	0	0	0	0	0	1	0	0	0	3	15	11277	5376	1792	0	1	0	1	0	0
id_324	1	30.58	0	0	0	0	0	0	0	0	0	0	0	0	0	0	0	0	0	0	0	0	585	0	0	0	0	0	0
id_325	1	30.58	0	0	0	0	0	0	0	0	0	0	0	0	0	0	0	0	0	0	0	0	989.1	0	0	0	0	0	0
id_326	1	30.61	0	0	0	0	0	0	0	0	0	0	0	0	0	0	0	0	0	0	0	0	2391.71	0	0	0	0	0	0
id_327	1	30.61	1	0	1	0	1	0	0	1	0	0	0	0	0	0	0	0	3	46	19087.5	18855	603.68	0	1	1	2	1	0
id_328	0	30.62	0	0	0	0	0	0	0	0	0	0	0	0	0	0	0	0	0	0	0	0	3572	0	0	0	0	0	0
id_329	0	30.64	0	0	0	0	0	0	0	0	0	0	0	0	0	0	0	1	1	9	8915.89	2867.89	6998	0	0	0	1	0	0
id_330	0	30.67	0	0	0	0	0	0	0	0	0	0	0	0	0	0	0	0	0	0	0	0	2391.71	0	0	0	0	0	0
id_331	1	30.67	0	0	0	0	0	0	0	0	0	0	0	0	0	0	0	0	0	0	0	0	12876.3	0	0	0	0	0	0
id_332	1	30.7	0	0	0	0	0	0	0	0	0	0	0	0	0	0	0	0	0	0	0	0	1874.23	0	0	0	0	0	0
id_333	0	30.7	0	0	0	0	0	0	0	0	0	0	0	0	0	0	0	1	1	0	2457.18	1058.28	482.48	0	0	0	1	0	0
id_334	1	30.73	0	0	0	0	0	0	0	0	0	0	0	0	0	0	0	0	0	0	0	0	195	0	0	0	0	0	0
id_335	0	30.74	0	0	0	0	0	0	0	0	0	0	0	0	0	0	0	0	0	0	0	0	195	0	0	0	0	0	0
id_336	0	30.74	0	0	0	0	0	0	0	0	0	0	0	0	0	0	0	0	0	0	541.24	0	1623.72	0	0	0	0	0	0
id_337	1	30.76	0	0	0	0	0	0	0	0	0	0	0	0	0	0	0	0	1	2	2391.71	2391.71	270.62	0	0	0	0	0	0
id_338	1	30.77	0	1	1	0	0	0	1	0	0	0	0	0	0	0	0	0	4	2	1156.34	1156.34	8117.68	0	0	1	2	2	0
id_339	1	30.78	0	0	0	0	0	0	0	0	0	0	0	0	0	0	0	0	0	0	195	0	585	0	0	0	0	0	0
id_340	1	30.8	0	0	0	0	0	0	0	0	0	0	0	0	0	0	0	0	0	0	0	0	195	0	0	0	0	0	0
id_341	1	30.8	0	0	0	0	0	0	0	0	0	0	0	0	0	0	0	0	1	11	1336.65	1336.65	185.25	0	0	0	0	0	0
id_342	1	30.81	0	0	0	0	0	0	0	0	0	0	0	0	0	0	0	0	0	0	0	0	3760	0	0	0	0	0	0
id_343	1	30.81	0	0	0	0	0	0	0	0	0	0	0	0	0	0	1	0	1	14	1896.18	1896.18	1896.18	0	0	0	1	0	0
id_344	1	30.82	0	0	0	0	0	0	0	0	0	0	0	0	0	0	0	0	1	16	1844.9	1844.9	1521.9	0	0	0	0	0	0
id_345	0	30.83	0	0	0	0	0	0	0	0	0	0	0	0	0	0	0	0	0	0	0	0	195	0	0	0	0	0	0
id_346	1	30.83	0	0	0	0	0	0	0	0	0	0	0	0	0	0	0	0	0	0	0	0	571.68	0	0	0	0	0	0
id_347	1	30.84	0	0	0	0	0	0	0	0	0	0	0	0	0	0	0	0	0	0	0	0	236.54	0	0	0	0	0	0
id_348	1	30.92	0	0	0	0	0	0	0	0	0	0	0	0	0	0	0	0	0	0	0	0	2391.71	0	0	0	0	0	0
id_349	1	30.93	0	0	0	0	0	0	0	0	0	0	0	0	0	0	0	0	0	0	0	0	257.09	0	0	0	0	0	0
id_350	1	30.94	0	0	0	0	0	0	0	0	0	0	0	0	1	0	0	0	4	22	12042.4	12042.4	5521.92	0	1	0	1	0	0
id_351	0	30.97	0	0	0	0	0	0	0	0	0	0	0	0	0	0	0	0	0	0	0	0	514.18	0	0	0	0	0	0
id_352	1	30.97	0	0	0	0	0	0	0	0	0	0	0	0	0	0	0	0	0	0	0	0	2181.52	0	0	0	0	0	0
id_353	1	30.98	0	0	0	0	0	0	0	0	0	0	0	0	0	0	0	0	0	0	0	0	542	0	0	0	0	0	0
id_354	0	30.98	0	0	0	0	0	0	0	0	0	0	0	0	0	0	0	0	0	0	0	0	3430.08	0	0	0	0	0	0
id_355	1	31.02	0	0	0	0	0	0	0	0	0	0	0	0	0	0	0	0	0	0	0	0	435.89	0	0	0	0	0	0
id_356	1	31.02	0	0	0	0	0	0	0	0	0	0	0	0	0	0	0	0	0	0	0	0	3968.98	0	0	0	0	0	0
id_357	1	31.03	0	0	1	1	0	0	0	0	0	0	0	0	0	0	0	0	0	0	0	0	3926.62	0	0	0	2	2	0
id_358	1	31.05	1	0	0	0	0	0	0	0	0	0	0	0	0	0	0	0	0	0	0	0	811.86	0	0	0	0	0	0
id_359	1	31.05	0	0	0	0	0	0	0	0	0	0	0	0	0	0	1	0	0	0	0	0	1292.95	0	0	0	1	0	0
id_360	1	31.06	0	0	0	0	0	0	0	0	0	0	0	0	0	0	0	0	1	2	1407	1407	195	0	0	0	0	0	0
id_361	1	31.06	0	0	0	0	0	0	0	0	0	0	0	0	0	0	0	0	0	0	0	0	3365.24	0	0	0	0	0	0
id_362	0	31.07	0	0	0	0	1	0	0	0	0	0	0	0	1	0	0	0	0	0	0	0	3142.6	0	0	0	2	0	0
id_363	1	31.08	0	0	0	0	0	0	0	0	0	0	0	0	0	0	0	0	0	0	0	0	818.07	0	0	0	0	0	0
id_364	1	31.09	0	0	0	0	0	0	0	0	0	0	0	0	0	0	0	0	0	0	270.62	0	2391.71	0	0	0	0	0	0
id_365	1	31.11	0	0	0	0	0	0	0	0	0	0	0	0	0	0	0	0	0	0	0	0	195	0	0	0	0	0	0
id_366	1	31.11	0	0	0	0	0	0	0	0	0	0	0	0	0	0	0	0	0	0	0	0	3380.1	0	0	0	0	0	0
id_367	0	31.15	1	0	0	0	0	0	0	0	0	0	0	0	1	0	0	0	0	0	0	0	270.62	0	0	0	1	0	0
id_368	0	31.18	0	0	0	0	0	0	0	0	0	0	0	0	0	0	0	0	0	0	0	0	1045.8	0	0	0	0	0	0
id_369	0	31.18	0	0	0	0	0	0	0	0	0	0	0	0	0	0	0	0	1	11	2391.71	2391.71	270.62	0	0	0	0	0	0
id_370	0	31.2	0	0	0	0	0	0	0	0	0	0	0	0	0	0	0	0	1	25	14966.1	9194.16	2175.84	0	1	0	0	0	0
id_371	1	31.21	0	0	0	0	0	0	1	1	0	0	0	0	0	0	0	0	0	0	0	0	1895.46	0	0	1	1	0	0
id_372	1	31.24	0	0	0	0	0	0	0	0	0	0	0	0	0	0	0	1	0	0	0	0	3380.1	0	0	0	1	0	0
id_373	1	31.25	0	0	0	0	0	0	0	0	0	0	0	0	0	0	0	0	0	0	1520.38	0	3769.1	0	0	0	0	0	0
id_374	0	31.26	0	0	0	0	0	0	0	0	0	0	0	0	0	0	0	0	1	5	1547.55	1547.55	195	0	0	0	0	0	0
id_375	1	31.27	0	0	0	0	0	0	0	0	0	0	0	0	0	0	0	0	0	0	0	0	559.84	0	0	0	0	0	0
id_376	1	31.27	0	0	0	0	0	0	0	0	0	0	0	0	0	0	0	0	0	0	0	0	5160.76	0	0	0	0	0	0
id_377	0	31.3	0	1	1	0	1	1	0	0	0	0	0	0	0	0	0	0	2	21	15523.9	10443	4740	0	1	0	2	3	0
id_378	1	31.31	0	0	0	0	0	0	0	0	0	0	0	0	0	0	0	0	0	0	0	0	1180	0	0	0	0	0	0
id_379	0	31.31	0	0	0	0	0	0	0	0	0	0	0	0	0	0	0	0	0	0	975	0	541.24	0	0	0	0	0	0
id_380	1	31.33	0	0	0	0	0	0	0	0	0	0	0	0	0	0	0	0	0	0	0	0	541.24	0	0	0	0	0	0
id_381	1	31.35	0	1	0	0	0	0	0	0	0	0	0	0	0	0	0	0	1	6	2213.62	2213.62	1134.38	0	0	0	1	1	0
id_382	1	31.39	0	1	0	0	0	0	0	0	0	0	0	0	0	0	0	0	0	0	602.4	0	195	0	0	0	1	1	0
id_383	1	31.4	0	0	0	0	0	0	1	1	0	0	0	0	0	0	0	0	4	41	17191	14540.9	5978.24	0	1	1	0	0	0
id_384	0	31.42	0	1	0	0	0	0	0	0	0	0	0	0	0	0	0	0	0	0	0	0	12744	0	0	0	1	1	0
id_385	0	31.44	0	0	0	0	0	0	0	0	0	0	0	0	0	0	0	0	0	0	0	0	3384.86	0	0	0	0	0	0
id_386	1	31.45	0	0	0	0	0	0	0	0	0	0	0	0	0	0	0	0	0	0	0	0	195	0	0	0	0	0	0
id_387	1	31.45	0	0	0	0	0	0	0	0	0	0	0	0	0	0	1	0	0	0	0	0	195	0	0	0	1	0	0
id_388	1	31.46	0	0	0	0	0	0	0	0	0	0	0	0	0	0	0	0	1	4	2267	2267	2267	0	0	0	0	0	0
id_389	0	31.46	0	0	0	0	0	0	0	0	0	0	0	0	0	0	0	0	0	0	1170	0	1170	0	0	0	0	0	0
id_390	1	31.52	0	0	0	0	0	0	0	0	0	0	0	0	0	0	0	0	1	8	6427.57	2017.26	6293.1	0	0	0	0	0	0
id_391	0	31.54	0	0	0	0	0	0	0	0	0	0	0	0	0	0	0	0	0	0	0	0	1186	0	0	0	0	0	0
id_392	0	31.54	0	0	0	0	0	0	0	0	0	0	0	0	0	0	0	0	0	0	7128	0	6998	0	0	0	0	0	0
id_393	1	31.55	0	0	0	0	0	0	0	0	0	0	0	0	0	0	0	0	0	0	0	0	381.12	0	0	0	0	0	0
id_394	1	31.56	0	0	0	0	0	0	0	0	0	0	0	0	0	0	0	0	0	0	0	0	541.24	0	0	0	0	0	0
id_395	1	31.57	0	0	0	0	0	0	0	0	0	0	0	0	0	0	0	0	0	0	541.24	0	270.62	0	0	0	0	0	0
id_396	1	31.57	0	0	0	0	0	0	0	0	0	0	0	0	0	0	0	0	0	0	571.68	0	1220.17	0	0	0	0	0	0
id_397	1	31.57	0	0	0	0	0	1	0	0	0	0	0	0	0	0	0	0	0	0	0	0	1936.74	0	0	0	1	1	0
id_398	1	31.58	0	0	0	0	0	0	0	0	0	0	0	0	0	0	0	0	0	0	0	0	185.25	0	0	0	0	0	0
id_399	1	31.62	0	0	0	0	0	1	0	0	0	0	0	0	0	0	0	0	0	0	2659	0	3734	0	0	0	1	1	0
id_400	1	31.63	0	0	0	0	0	0	0	0	0	0	0	0	0	0	0	0	0	0	6097.92	0	1143.36	0	0	0	0	0	0
id_401	1	31.64	0	0	0	0	0	0	0	0	0	0	0	0	0	0	0	0	0	0	0	0	514.18	0	0	0	0	0	0
id_402	1	31.65	0	0	0	0	0	0	0	0	0	0	0	0	0	0	0	0	4	22	3860.05	3860.05	1178	0	0	0	0	0	0
id_403	1	31.66	0	0	0	0	0	0	0	0	0	0	0	0	0	0	0	0	0	0	0	0	3384.2	0	0	0	0	0	0
id_404	0	31.67	0	0	0	0	0	0	0	0	0	0	0	0	0	0	0	0	0	0	741	0	1028.36	0	0	0	0	0	0
id_405	0	31.72	0	0	0	0	0	0	0	0	0	0	0	0	0	0	0	0	0	0	2451.61	0	811.86	0	0	0	0	0	0
id_406	0	31.72	0	0	0	0	0	0	0	0	0	0	0	0	0	0	0	0	2	14	3294.6	3294.6	7992	0	0	0	0	0	0
id_407	1	31.72	0	0	0	0	0	0	0	0	0	0	0	0	0	0	0	0	3	31	16336.8	16336.8	5363.76	0	1	0	0	0	0
id_408	1	31.76	0	0	0	0	0	0	0	0	0	0	0	0	0	0	0	0	0	0	0	0	1374.37	0	0	0	0	0	0
id_409	0	31.76	0	0	0	0	0	0	0	0	0	0	0	0	0	0	0	0	2	10	7504.05	6392.55	741	0	0	0	0	0	0
id_410	1	31.77	0	0	0	0	0	0	0	0	0	0	0	0	0	0	1	0	1	16	2934.52	2934.52	2934.52	0	0	0	1	0	0
id_411	0	31.78	0	0	0	0	0	0	0	0	0	0	0	0	0	0	0	0	0	0	0	0	2782	0	0	0	0	0	0
id_412	1	31.81	0	0	0	0	0	0	1	0	0	0	0	0	0	0	0	1	0	0	0	0	15595	0	0	1	1	0	0
id_413	1	31.82	0	0	0	0	0	0	0	0	0	0	0	0	0	0	0	0	0	0	0	0	8117.68	0	0	0	0	0	0
id_414	1	31.83	0	0	0	0	0	0	0	0	0	0	0	0	0	0	0	0	0	0	0	0	1407	0	0	0	0	0	0
id_415	1	31.84	1	0	0	0	0	0	0	0	0	0	0	0	0	0	0	0	0	0	0	0	2391.71	0	0	0	0	0	0
id_416	0	31.84	0	0	0	0	0	0	0	0	0	0	0	0	0	0	0	1	0	0	6048	0	8117.68	0	0	0	1	0	0
id_417	1	31.88	0	0	1	1	1	0	0	0	0	0	0	0	0	0	0	0	2	6	6529.35	6529.35	2814.85	0	0	0	2	2	0
id_418	0	31.92	0	0	0	0	0	0	0	0	0	0	0	0	0	0	0	0	0	0	1328.74	0	381.12	0	0	0	0	0	0
id_419	0	31.93	0	0	0	0	0	0	1	1	0	0	0	0	0	0	0	0	0	0	1228.13	0	264.43	0	0	1	1	0	0
id_420	1	31.95	0	0	0	0	0	0	0	0	0	0	0	0	0	0	0	0	0	0	0	0	2391.71	0	0	0	0	0	0
id_421	1	31.96	0	0	0	0	0	0	0	0	0	0	0	0	0	0	0	0	0	0	0	0	2132.45	0	0	0	0	0	0
id_422	1	31.98	0	0	0	0	0	0	0	0	0	0	0	0	0	0	0	0	0	0	185.25	0	185.25	0	0	0	0	0	0
id_423	1	32	0	0	0	0	0	0	0	0	0	0	0	0	0	0	0	0	0	0	0	0	1560	0	0	0	0	0	0
id_424	1	32.01	0	0	0	0	0	0	0	0	0	0	0	0	0	0	0	0	0	0	195	0	390	0	0	0	0	0	0
id_425	1	32.03	0	0	0	0	0	0	0	0	0	0	0	0	0	0	0	0	0	0	0	0	195	0	0	0	0	0	0
id_426	1	32.06	0	0	0	0	0	0	0	0	0	0	0	0	0	0	0	1	0	0	0	0	3473.94	0	0	0	1	0	0
id_427	1	32.07	0	0	0	0	0	0	0	0	0	0	0	0	0	0	0	0	0	0	0	0	272.69	0	0	0	0	0	0
id_428	1	32.07	0	0	0	0	0	0	0	0	0	0	0	0	0	0	0	0	0	0	0	0	585	0	0	0	0	0	0
id_429	1	32.12	0	0	0	0	0	0	0	0	0	0	0	0	0	0	0	0	0	0	975	0	1407	0	0	0	0	0	0
id_430	1	32.12	1	0	0	0	0	0	0	0	0	0	0	0	0	0	0	0	0	0	0	0	3760	0	0	0	0	0	0
id_431	0	32.17	0	0	0	0	0	0	0	0	0	0	0	0	1	0	0	0	0	0	0	0	764.15	0	0	0	1	0	0
id_432	1	32.18	0	0	0	0	0	0	0	0	0	0	0	0	0	0	0	0	0	0	0	0	1365	0	0	0	0	0	0
id_433	1	32.21	0	0	0	0	0	0	0	0	0	0	0	0	0	0	0	0	0	0	0	0	270.62	0	0	0	0	0	0
id_434	1	32.23	0	0	0	0	0	0	0	0	0	0	0	0	0	0	0	0	0	0	0	0	4790.65	0	0	0	0	0	0
id_435	1	32.24	0	0	0	0	0	0	0	0	0	0	0	0	0	0	0	0	0	0	975	0	1407	0	0	0	0	0	0
id_436	1	32.26	0	0	0	0	0	0	0	0	0	0	0	0	0	0	1	0	0	0	0	0	381.14	0	0	0	1	0	0
id_437	1	32.27	0	0	0	0	0	0	0	0	0	0	0	0	0	0	0	0	0	0	0	0	585	0	0	0	0	0	0
id_438	1	32.28	0	0	0	0	0	0	0	0	0	0	0	0	0	0	0	0	0	0	0	0	4647.4	0	0	0	0	0	0
id_439	1	32.29	0	0	0	0	0	0	0	0	0	0	0	0	0	0	0	0	1	2	2391.71	2391.71	2391.71	0	0	0	0	0	0
id_440	1	32.29	0	0	1	0	0	0	0	0	0	0	0	0	0	0	0	0	0	0	0	0	23318	0	0	0	1	1	0
id_441	1	32.31	0	0	0	0	0	0	0	0	0	0	0	0	0	0	1	0	0	0	0	0	3130.14	0	0	0	1	0	0
id_442	1	32.31	0	0	0	0	0	0	0	0	0	0	0	0	0	0	0	0	0	0	0	0	4290	0	0	0	0	0	0
id_443	1	32.32	0	0	0	0	0	1	0	0	0	0	0	0	0	0	0	0	0	0	1946.78	0	3568.82	0	0	0	1	1	0
id_444	0	32.34	0	0	0	0	0	0	0	0	0	0	0	0	0	0	0	0	0	0	0	0	2169.96	0	0	0	0	0	0
id_445	1	32.42	0	0	0	0	0	1	0	0	0	0	0	0	0	0	0	0	0	0	0	0	2391.71	0	0	0	1	1	0
id_446	1	32.45	0	0	0	0	0	0	0	0	0	0	0	0	0	0	0	0	0	0	0	0	585	0	0	0	0	0	0
id_447	1	32.45	0	0	0	0	0	0	0	0	0	0	0	0	0	0	0	0	0	0	561	0	270.62	0	0	0	0	0	0
id_448	1	32.47	0	0	0	0	0	0	0	0	0	0	0	0	0	0	0	0	0	0	0	0	270.62	0	0	0	0	0	0
id_449	1	32.47	0	0	0	0	0	0	0	0	0	0	0	0	0	0	0	0	0	0	585	0	1407	0	0	0	0	0	0
id_450	1	32.52	0	0	0	0	0	0	0	0	0	0	0	0	0	0	0	1	2	2	2031.72	2031.72	3769.1	0	0	0	1	0	0
id_451	1	32.52	0	0	0	0	0	0	0	0	0	0	0	0	0	0	0	1	0	0	0	0	2591.6	0	0	0	1	0	0
id_452	1	32.53	0	0	0	0	0	0	0	0	0	0	0	0	0	0	0	0	0	0	0	0	195	0	0	0	0	0	0
id_453	1	32.53	0	0	0	0	0	0	0	0	0	0	0	0	0	0	0	0	0	0	243	0	729	0	0	0	0	0	0
id_454	0	32.53	0	0	1	0	0	0	0	0	0	0	0	0	0	0	0	0	0	0	0	0	15595	0	0	0	1	1	0
id_455	1	32.55	0	0	0	0	0	0	0	0	0	0	0	0	0	0	0	0	0	0	0	0	2391.71	0	0	0	0	0	0
id_456	0	32.56	0	0	0	0	0	0	0	0	0	0	0	0	0	0	0	0	0	0	0	0	1623.72	0	0	0	0	0	0
id_457	1	32.56	0	0	0	0	0	0	0	0	0	0	0	0	0	0	0	0	1	9	20720	3968.97	12316.5	0	1	0	0	0	0
id_458	1	32.57	0	0	0	0	0	0	0	0	0	0	0	0	0	0	0	0	0	0	2408.25	0	926.25	0	0	0	0	0	0
id_459	1	32.6	0	0	0	0	0	0	0	0	0	0	0	0	0	0	0	0	0	0	0	0	270.62	0	0	0	0	0	0
id_460	1	32.65	0	0	0	0	0	0	0	0	0	0	0	0	0	0	0	0	0	0	811.86	0	3271.76	0	0	0	0	0	0
id_461	0	32.67	0	0	0	0	0	0	0	0	0	0	0	0	0	0	0	0	0	0	11722.8	0	11476.7	0	1	0	0	0	0
id_462	1	32.68	0	0	0	0	0	0	0	0	0	0	0	0	0	0	0	0	0	0	0	0	3769.1	0	0	0	0	0	0
id_463	1	32.71	0	0	0	0	0	0	0	0	0	0	0	0	0	0	0	0	1	1	254.6	254.6	195	0	0	0	0	0	0
id_464	0	32.71	0	0	0	0	0	0	0	0	0	0	0	0	0	0	0	0	0	0	0	0	1407	0	0	0	0	0	0
id_465	0	32.71	0	0	0	0	0	0	0	0	0	0	0	0	0	0	0	0	0	0	0	0	5363.76	0	0	0	0	0	0
id_466	1	32.73	0	0	0	0	0	0	0	0	0	0	0	0	1	0	0	0	0	0	0	0	5191.48	0	0	0	1	0	0
id_467	1	32.74	1	0	0	0	0	0	0	0	0	0	0	0	0	0	0	0	0	0	0	0	270.62	0	0	0	0	0	0
id_468	0	32.75	0	0	1	0	0	0	0	0	0	0	0	0	0	0	1	0	0	0	0	0	1407	0	0	0	2	1	0
id_469	1	32.79	0	0	0	0	0	1	0	0	0	0	0	0	0	0	0	0	1	21	5737	5737	4764	0	0	0	1	1	0
id_470	0	32.81	0	0	0	0	0	0	0	0	0	0	0	0	0	0	0	0	0	0	0	0	259.06	0	0	0	0	0	0
id_471	1	32.81	0	0	0	0	0	0	0	0	0	0	0	0	1	0	0	0	0	0	0	0	270.62	0	0	0	1	0	0
id_472	1	32.83	0	0	0	0	0	0	0	0	0	0	0	0	0	0	0	0	0	0	0	0	555.75	0	0	0	0	0	0
id_473	1	32.84	0	0	0	0	0	0	0	0	0	0	0	0	0	0	0	0	0	0	0	0	1407	0	0	0	0	0	0
id_474	1	32.86	0	0	0	0	0	0	0	0	0	0	0	0	0	0	0	0	0	0	975	0	390	0	0	0	0	0	0
id_475	0	32.87	1	0	0	0	0	0	0	0	0	0	0	0	0	0	0	0	0	0	0	0	270.62	0	0	0	0	0	0
id_476	0	32.88	0	0	0	0	0	0	0	0	0	0	0	0	0	0	0	0	0	0	0	0	4725.06	0	0	0	0	0	0
id_477	1	32.89	0	0	0	0	0	0	0	0	0	0	0	0	0	0	0	0	0	0	0	0	545.38	0	0	0	0	0	0
id_478	1	32.89	0	0	0	0	0	0	0	0	0	0	0	0	0	0	0	0	0	0	195	0	1170	0	0	0	0	0	0
id_479	1	32.89	0	0	0	0	0	0	0	1	0	0	0	0	0	0	0	1	0	0	0	0	6998	0	0	1	1	0	0
id_480	0	32.9	0	0	0	0	0	0	0	0	0	0	0	0	0	0	0	0	0	0	0	0	257.09	0	0	0	0	0	0
id_481	0	32.92	0	0	0	0	0	1	0	0	0	0	0	0	0	0	0	0	2	9	7147.25	6828.08	272.69	0	0	0	1	1	0
id_482	1	32.94	0	0	0	0	0	0	0	0	0	0	0	0	0	0	0	0	0	0	0	0	2391.71	0	0	0	0	0	0
id_483	1	32.96	0	0	0	0	0	0	1	1	0	0	0	0	0	0	0	0	0	0	3324	0	3324	0	0	1	1	0	0
id_484	1	32.97	0	0	0	0	0	0	0	0	0	0	0	0	0	0	1	0	1	9	2532.7	2532.7	13103.4	0	0	0	1	0	0
id_485	1	32.98	0	0	1	0	0	0	0	0	0	0	0	0	0	0	1	0	5	15	5456.54	5456.54	1395	0	0	0	2	1	0
id_486	1	33.01	0	0	0	0	0	0	0	0	0	0	0	0	0	0	0	0	0	0	0	0	3518.06	0	0	0	0	0	0
id_487	1	33.02	0	0	0	0	0	0	0	0	0	0	0	0	0	0	0	0	0	0	0	0	1623.72	0	0	0	0	0	0
id_488	1	33.04	0	0	0	0	0	0	0	0	0	0	0	0	0	0	0	0	0	0	0	0	270.62	0	0	0	0	0	0
id_489	1	33.04	1	0	0	0	0	0	0	0	0	0	0	0	0	0	0	0	1	5	3769.1	3769.1	2391.71	0	0	0	0	0	0
id_490	1	33.05	0	0	0	0	0	0	0	0	0	0	0	0	0	0	0	0	0	0	0	0	2341.75	0	0	0	0	0	0
id_491	1	33.06	0	0	0	0	0	0	0	0	0	0	0	0	0	0	0	0	0	0	0	0	585	0	0	0	0	0	0
id_492	1	33.07	0	0	0	0	0	0	0	0	0	0	0	0	0	0	0	0	0	0	0	0	195	0	0	0	0	0	0
id_493	1	33.07	0	0	0	0	0	0	0	0	0	0	0	0	0	0	0	0	0	0	0	0	390	0	0	0	0	0	0
id_494	1	33.09	0	0	0	0	0	0	0	0	0	0	0	0	0	0	0	0	0	0	0	0	2784.24	0	0	0	0	0	0
id_495	1	33.09	0	0	0	0	0	0	0	0	0	0	0	0	0	0	0	0	1	11	13645.8	3738	3769.1	0	1	0	0	0	0
id_496	0	33.1	0	0	0	0	0	1	0	0	0	0	0	0	0	0	0	0	0	0	0	0	1291.16	0	0	0	1	1	0
id_497	0	33.12	0	0	0	0	0	0	0	0	0	0	0	0	0	0	0	0	0	0	0	0	390	0	0	0	0	0	0
id_498	1	33.14	0	0	0	0	0	0	0	0	0	0	0	0	0	0	0	0	0	0	0	0	257.09	0	0	0	0	0	0
id_499	1	33.15	0	0	0	0	0	0	0	0	0	0	0	0	0	0	0	0	1	6	3021	3021	2964	0	0	0	0	0	0
id_500	1	33.16	0	0	0	0	0	0	0	0	0	0	0	0	0	0	1	0	0	0	390	0	780	0	0	0	1	0	0
id_501	1	33.18	0	0	0	0	0	0	0	0	0	0	0	0	0	0	0	0	0	0	0	0	1834.48	0	0	0	0	0	0
id_502	1	33.18	0	0	0	0	0	0	0	0	0	0	0	0	0	0	0	0	0	0	0	0	8892	0	0	0	0	0	0
id_503	0	33.19	0	1	0	0	0	0	0	0	0	0	0	0	0	0	0	0	0	0	0	0	777.18	0	0	0	1	1	0
id_504	1	33.21	0	0	0	0	0	0	0	0	0	0	0	0	0	0	0	0	0	0	0	0	185.25	0	0	0	0	0	0
id_505	1	33.21	0	0	0	0	0	0	0	0	0	0	0	0	0	0	0	0	0	0	270.62	0	541.24	0	0	0	0	0	0
id_506	1	33.22	0	0	0	0	0	0	0	0	0	0	0	0	0	0	0	0	0	0	0	0	435.89	0	0	0	0	0	0
id_507	1	33.22	0	0	0	0	0	0	0	0	1	0	0	0	0	0	0	0	0	0	2360	0	3817.66	0	0	1	0	0	0
id_508	1	33.24	0	0	0	0	0	0	0	0	0	0	0	0	0	0	0	0	0	0	0	0	390	0	0	0	0	0	0
id_509	1	33.24	0	0	0	0	0	0	0	0	0	0	0	0	0	0	0	0	0	0	0	0	390	0	0	0	0	0	0
id_510	1	33.25	0	0	0	0	0	0	0	0	0	0	0	0	0	0	0	0	0	0	0	0	195	0	0	0	0	0	0
id_511	1	33.25	0	0	0	0	0	0	0	0	0	0	0	0	0	0	0	0	0	0	0	0	6998	0	0	0	0	0	0
id_512	0	33.27	0	0	0	0	0	0	0	0	0	0	0	0	0	0	0	0	0	0	0	0	2667.84	0	0	0	0	0	0
id_513	1	33.28	0	0	0	0	0	0	0	0	0	0	0	0	0	0	1	1	13	22	10833.8	10833.8	2362.79	0	1	0	2	0	0
id_514	1	33.28	0	0	0	0	0	0	1	0	0	0	0	0	0	0	0	0	0	0	0	0	1626	0	0	1	0	0	0
id_515	1	33.31	0	0	0	0	0	0	0	0	0	0	0	0	0	0	0	0	0	0	0	0	390	0	0	0	0	0	0
id_516	1	33.31	0	0	0	0	0	0	0	0	0	0	0	0	0	0	0	0	0	0	0	0	6048.72	0	0	0	0	0	0
id_517	1	33.31	0	0	0	0	0	0	0	0	0	0	0	0	0	0	0	0	0	0	0	0	1898.26	0	0	0	0	0	0
id_518	1	33.33	0	0	0	0	0	0	0	0	0	0	0	0	0	0	0	0	0	0	0	0	270.62	0	0	0	0	0	0
id_519	0	33.33	0	0	0	0	0	0	0	0	0	0	0	0	0	0	0	0	0	0	0	0	585	0	0	0	0	0	0
id_520	1	33.34	0	0	0	0	0	0	0	0	0	0	0	0	0	0	0	0	0	0	0	0	190.56	0	0	0	0	0	0
id_521	1	33.34	0	0	0	0	0	0	0	0	0	0	0	0	0	0	1	0	0	0	0	0	448.24	0	0	0	1	0	0
id_522	1	33.34	0	0	0	0	0	0	0	0	0	0	0	0	0	0	0	0	0	0	0	0	1834.48	0	0	0	0	0	0
id_523	1	33.38	0	0	0	0	0	0	0	0	0	0	0	0	0	0	0	0	0	0	0	0	3671.36	0	0	0	0	0	0
id_524	0	33.39	0	0	0	0	0	0	0	0	0	0	0	0	0	0	0	0	0	0	0	0	370.5	0	0	0	0	0	0
id_525	1	33.39	0	0	0	0	0	0	0	0	0	0	0	0	0	0	0	0	0	0	0	0	2272.12	0	0	0	0	0	0
id_526	0	33.41	0	0	0	0	0	0	0	0	0	0	0	0	0	0	0	0	0	0	0	0	195	0	0	0	0	0	0
id_527	1	33.42	0	0	0	0	0	0	0	0	0	0	0	0	1	0	0	0	1	14	1844.9	1844.9	5127.15	0	0	0	1	0	0
id_528	1	33.44	0	0	0	0	0	0	0	0	0	0	0	0	0	0	0	0	0	0	0	0	3334.5	0	0	0	0	0	0
id_529	0	33.49	0	0	0	0	0	0	0	0	0	0	0	0	0	0	0	0	0	0	1042.45	0	270.62	0	0	0	0	0	0
id_530	1	33.49	0	0	0	0	0	0	0	0	0	0	0	0	0	0	0	0	0	0	0	0	1560	0	0	0	0	0	0
id_531	0	33.51	0	0	0	0	0	0	0	0	0	0	0	0	0	0	0	0	0	0	5184	0	5318.48	0	0	0	0	0	0
id_532	1	33.52	0	0	0	0	0	0	0	0	0	0	0	0	0	0	0	0	0	0	390	0	195	0	0	0	0	0	0
id_533	1	33.53	0	0	0	0	0	0	0	0	0	0	0	0	0	0	0	0	0	0	0	0	270.62	0	0	0	0	0	0
id_534	0	33.53	0	0	0	0	0	0	0	0	0	0	0	0	0	0	0	1	0	0	0	0	1168.68	0	0	0	1	0	0
id_535	1	33.56	0	0	0	0	0	0	0	0	0	0	0	0	0	0	1	0	0	0	0	0	1407	0	0	0	1	0	0
id_536	1	33.59	0	0	0	0	0	0	0	0	0	0	0	0	0	0	0	0	0	0	0	0	4857.3	0	0	0	0	0	0
id_537	1	33.6	0	0	0	0	0	0	0	0	0	0	0	0	0	0	0	0	0	0	390	0	390	0	0	0	0	0	0
id_538	0	33.61	0	0	0	0	0	0	0	0	0	0	0	0	0	0	0	0	0	0	0	0	390	0	0	0	0	0	0
id_539	1	33.63	0	0	0	0	0	0	0	0	0	0	0	0	0	0	0	0	0	0	0	0	1407	0	0	0	0	0	0
id_540	0	33.64	0	0	0	0	0	0	0	0	0	0	0	0	0	0	0	0	0	0	0	0	195	0	0	0	0	0	0
id_541	0	33.64	0	0	0	0	0	0	0	0	0	0	0	0	0	0	0	0	0	0	585	0	1407	0	0	0	0	0	0
id_542	1	33.65	0	0	0	0	0	0	0	0	0	0	0	0	0	0	0	0	0	0	390	0	270.62	0	0	0	0	0	0
id_543	0	33.65	0	0	0	0	0	0	1	1	0	0	0	0	0	0	1	0	6	339	54679.3	54679.3	3580.65	0	1	1	1	0	0
id_544	1	33.66	0	0	0	0	0	0	0	0	0	0	0	0	0	0	0	0	0	0	585	0	541.24	0	0	0	0	0	0
id_545	0	33.66	0	0	0	0	0	0	0	0	0	0	0	0	0	0	0	0	0	0	2535	0	195	0	0	0	0	0	0
id_546	1	33.67	1	0	0	0	0	0	0	0	0	0	0	0	0	0	0	0	0	0	0	0	195	0	0	0	0	0	0
id_547	1	33.68	0	0	0	0	0	0	0	0	0	0	0	0	0	0	0	0	1	4	2781.71	2391.71	3045.53	0	0	0	0	0	0
id_548	0	33.68	0	0	1	0	0	0	0	0	0	0	0	0	0	0	0	0	1	20	6382	5494	239	0	0	0	1	1	0
id_549	1	33.69	0	0	0	0	0	0	0	0	0	0	0	0	0	0	0	0	1	5	4332.54	4332.54	2175.83	0	0	0	0	0	0
id_550	1	33.7	0	0	0	0	0	0	0	0	0	0	0	0	0	0	0	0	0	0	0	0	1028.36	0	0	0	0	0	0
id_551	0	33.71	0	0	0	0	0	0	0	0	0	0	0	0	0	0	0	0	0	0	0	0	3223.96	0	0	0	0	0	0
id_552	1	33.72	0	0	0	0	0	0	0	0	0	0	0	0	0	0	0	0	0	0	0	0	195	0	0	0	0	0	0
id_553	1	33.73	0	0	0	0	0	0	0	0	0	0	0	0	0	0	0	0	0	0	0	0	270.62	0	0	0	0	0	0
id_554	1	33.74	0	0	0	0	0	0	0	0	0	0	0	0	0	0	1	0	1	0	153.9	153.9	3124.55	0	0	0	1	0	0
id_555	1	33.76	0	0	0	0	0	0	0	0	0	0	0	0	0	0	0	0	0	0	0	0	4128.8	0	0	0	0	0	0
id_556	1	33.79	0	0	0	0	0	0	0	0	0	0	0	0	0	0	1	0	0	0	0	0	3384.86	0	0	0	1	0	0
id_557	1	33.8	0	0	0	0	0	0	0	0	0	0	0	0	0	0	0	0	0	0	0	0	2574.5	0	0	0	0	0	0
id_558	0	33.81	0	0	0	0	0	1	0	0	0	0	0	0	0	0	0	0	0	0	0	0	3547.3	0	0	0	1	1	0
id_559	0	33.83	0	0	0	0	0	0	0	0	0	0	0	0	0	0	0	0	1	18	8072.97	3968.97	5878.32	0	0	0	0	0	0
id_560	0	33.84	0	0	0	0	0	0	0	0	0	0	0	0	0	0	0	0	0	0	0	0	1082.48	0	0	0	0	0	0
id_561	1	33.84	0	0	0	0	0	0	0	0	0	0	0	0	0	0	0	0	1	1	237.57	237.57	3769.1	0	0	0	0	0	0
id_562	1	33.84	0	0	0	0	0	0	0	0	1	0	0	0	0	0	0	0	0	0	1180	0	944	0	0	1	0	0	0
id_563	1	33.85	0	0	0	0	0	0	0	0	0	0	0	0	0	0	0	0	0	0	0	0	195	0	0	0	0	0	0
id_564	0	33.9	0	0	0	0	0	0	0	0	0	0	0	0	0	0	0	0	0	0	1058.28	0	1623.72	0	0	0	0	0	0
id_565	0	33.91	0	0	0	0	0	0	0	0	0	0	0	0	0	0	0	0	0	0	1353.1	0	270.62	0	0	0	0	0	0
id_566	1	33.93	0	0	0	0	0	0	0	0	0	0	0	0	0	0	0	0	0	0	0	0	4290	0	0	0	0	0	0
id_567	0	33.93	0	1	0	0	0	0	0	0	0	0	0	0	0	0	0	0	0	0	4968	0	4320	0	0	0	1	1	0
id_568	0	33.98	0	0	0	0	0	0	0	0	0	0	0	0	0	0	0	0	0	0	0	0	270.62	0	0	0	0	0	0
id_569	1	33.99	0	0	0	0	0	0	0	0	0	0	0	0	0	0	0	0	0	0	0	0	2667.84	0	0	0	0	0	0
id_570	1	34.01	0	0	0	0	0	0	0	0	0	0	0	0	0	0	0	0	0	0	0	0	390	0	0	0	0	0	0
id_571	1	34.01	0	0	0	0	0	0	0	0	0	0	0	0	0	0	0	0	0	0	0	0	390	0	0	0	0	0	0
id_572	0	34.01	0	0	0	0	0	0	0	0	0	0	0	0	0	0	0	0	0	0	0	0	6998	0	0	0	0	0	0
id_573	0	34.02	0	0	0	0	0	0	0	0	0	0	0	0	0	0	0	0	0	0	0	0	2391.71	0	0	0	0	0	0
id_574	0	34.07	0	0	0	0	0	0	0	0	0	0	0	0	0	0	0	0	0	0	0	0	3551.16	0	0	0	0	0	0
id_575	1	34.1	0	0	0	0	0	0	0	0	0	0	0	0	0	0	0	0	1	2	2391.71	2391.71	270.62	0	0	0	0	0	0
id_576	1	34.1	0	0	0	0	0	0	0	0	0	0	0	0	0	0	0	0	0	0	0	0	3788.68	0	0	0	0	0	0
id_577	1	34.13	0	0	0	0	0	0	0	0	0	0	0	0	0	0	0	0	0	0	0	0	541.24	0	0	0	0	0	0
id_578	0	34.14	0	0	0	0	0	0	0	0	0	0	0	0	0	0	0	0	0	0	0	0	2391.71	0	0	0	0	0	0
id_579	0	34.15	0	0	0	0	0	0	0	0	0	0	0	0	0	0	0	0	0	0	0	0	472	0	0	0	0	0	0
id_580	1	34.15	0	0	0	0	0	0	0	0	0	0	0	0	0	0	0	0	0	0	271	0	435.89	0	0	0	0	0	0
id_581	0	34.15	0	0	0	0	0	0	0	0	0	0	0	0	0	0	0	0	0	0	0	0	1111.5	0	0	0	0	0	0
id_582	0	34.18	0	0	0	0	0	0	0	0	0	0	0	0	1	0	0	0	2	3	3588.24	3588.24	2152.54	0	0	0	1	0	0
id_583	1	34.18	0	0	0	0	0	0	0	0	0	0	0	0	0	0	0	0	0	0	0	0	1733	0	0	0	0	0	0
id_584	1	34.19	0	0	1	0	0	0	0	0	0	0	0	0	0	0	0	0	0	0	0	0	2386.44	0	0	0	1	1	0
id_585	0	34.2	0	0	0	0	0	0	0	0	0	0	0	0	0	0	0	0	0	0	0	0	559.84	0	0	0	0	0	0
id_586	1	34.21	0	0	0	0	0	0	0	0	0	0	0	0	0	0	0	0	1	11	2892.75	2892.75	3546.35	0	0	0	0	0	0
id_587	1	34.24	0	0	0	0	0	0	0	0	0	0	0	0	0	0	0	0	0	0	975	0	1560	0	0	0	0	0	0
id_588	0	34.24	0	0	0	0	0	0	0	0	0	0	0	0	0	0	0	0	1	20	14765	13793	1215	0	1	0	0	0	0
id_589	1	34.26	0	0	0	0	0	0	0	0	0	0	0	0	0	0	1	0	0	0	0	0	585	0	0	0	1	0	0
id_590	0	34.27	1	0	0	0	0	0	0	0	0	0	0	0	0	0	1	0	0	0	0	0	2630.29	0	0	0	1	0	0
id_591	0	34.29	0	0	0	0	0	0	0	0	0	0	0	0	0	0	0	0	0	0	270.62	0	1600.19	0	0	0	0	0	0
id_592	1	34.31	0	0	0	0	0	0	0	0	0	0	0	0	0	0	0	0	0	0	0	0	2196.58	0	0	0	0	0	0
id_593	0	34.32	0	1	0	0	0	0	0	0	0	0	0	0	0	0	0	0	1	15	1134.37	1134.37	2189.78	0	0	0	1	1	0
id_594	0	34.33	0	0	0	0	0	0	0	0	0	0	0	0	1	0	0	0	2	16	4259.6	4259.6	2071.28	0	0	0	1	0	0
id_595	1	34.34	0	0	0	0	0	0	0	0	0	0	0	0	0	0	0	0	0	0	0	0	541.24	0	0	0	0	0	0
id_596	1	34.35	0	0	0	0	0	0	0	0	0	0	0	0	0	0	0	0	0	0	0	0	811.86	0	0	0	0	0	0
id_597	1	34.35	0	0	0	0	0	0	0	0	0	0	0	0	0	0	0	1	0	0	0	0	3760	0	0	0	1	0	0
id_598	1	34.37	0	1	0	0	0	0	1	0	0	0	0	0	1	0	1	0	1	4	1162	1162	2684	0	0	1	2	1	0
id_599	0	34.38	0	0	0	0	0	0	0	0	0	0	0	0	0	0	0	0	0	0	0	0	1353.1	0	0	0	0	0	0
id_600	1	34.41	0	0	0	0	0	0	0	0	0	0	0	0	0	0	0	0	0	0	0	0	2218.7	0	0	0	0	0	0
id_601	1	34.43	0	0	1	0	0	0	0	0	0	0	0	0	0	0	0	1	0	0	0	0	215	0	0	0	2	1	0
id_602	1	34.46	0	0	1	0	0	0	0	0	0	0	0	0	0	0	0	0	0	0	0	0	195	0	0	0	1	1	0
id_603	0	34.46	0	0	0	0	0	0	0	0	0	0	0	0	0	0	0	0	0	0	0	0	1272	0	0	0	0	0	0
id_604	1	34.46	0	0	0	0	0	0	0	0	0	0	0	0	0	0	0	1	1	48	12341.2	12341.2	5609.26	0	1	0	1	0	0
id_605	1	34.47	0	0	0	0	0	0	0	0	0	0	0	0	0	0	0	0	0	0	0	0	2391.71	0	0	0	0	0	0
id_606	1	34.49	0	0	0	0	0	0	0	0	0	0	0	0	0	0	0	0	0	0	0	0	195	0	0	0	0	0	0
id_607	0	34.5	0	0	0	0	0	0	0	0	0	0	0	0	0	0	0	0	0	0	0	0	390	0	0	0	0	0	0
id_608	1	34.53	0	1	0	0	0	0	0	0	0	0	0	0	0	0	0	0	1	2	2142.26	2142.26	2391.71	0	0	0	1	1	0
id_609	0	34.53	0	0	0	0	0	0	0	1	0	0	0	0	0	0	0	0	2	20	3792.36	3792.36	3671.36	0	0	1	0	0	0
id_610	1	34.54	0	0	0	1	0	0	0	0	0	0	0	0	0	0	0	0	0	0	780	0	390	0	0	0	1	1	0
id_611	1	34.57	0	0	0	0	0	0	0	0	0	0	0	0	0	0	0	0	0	0	0	0	4126.49	0	0	0	0	0	0
id_612	0	34.58	1	0	0	0	0	0	0	0	0	0	0	0	0	0	0	0	0	0	0	0	2662.33	0	0	0	0	0	0
id_613	0	34.59	0	0	0	0	0	0	0	0	0	0	0	0	0	0	0	0	0	0	472	0	3769.1	0	0	0	0	0	0
id_614	1	34.6	0	0	0	0	0	0	0	0	0	0	0	0	0	0	0	0	0	0	0	0	2367.8	0	0	0	0	0	0
id_615	1	34.6	0	0	0	0	0	0	0	0	0	0	0	0	0	0	0	0	0	0	0	0	3392.19	0	0	0	0	0	0
id_616	1	34.63	0	0	0	0	0	0	0	0	0	0	0	0	0	0	0	0	0	0	0	0	2391.71	0	0	0	0	0	0
id_617	1	34.64	0	0	0	0	0	0	0	0	0	0	0	0	0	0	1	0	0	0	0	0	390	0	0	0	1	0	0
id_618	0	34.64	0	0	0	0	0	0	0	0	0	0	0	0	0	0	0	0	0	0	0	0	2782	0	0	0	0	0	0
id_619	1	34.66	0	1	0	0	0	0	0	0	0	0	0	0	0	0	0	0	0	0	0	0	1162	0	0	0	1	1	0
id_620	1	34.66	0	0	0	0	0	1	0	0	0	0	0	0	0	0	0	0	0	0	1040	0	1291.16	0	0	0	1	1	0
id_621	0	34.68	0	0	0	0	0	0	0	0	0	0	0	0	0	0	0	0	0	0	0	0	230.08	0	0	0	0	0	0
id_622	1	34.69	0	0	0	0	0	0	0	0	0	0	0	0	0	0	0	0	0	0	0	0	585	0	0	0	0	0	0
id_623	0	34.69	0	0	0	0	0	0	0	0	0	0	0	0	0	0	0	1	0	0	0	0	6438.16	0	0	0	1	0	0
id_624	0	34.69	0	0	0	0	0	0	0	0	0	0	0	0	0	0	0	0	0	0	0	0	3769.1	0	0	0	0	0	0
id_625	0	34.69	0	0	0	0	0	0	1	0	0	0	0	0	0	0	0	0	0	0	5335.2	0	6116.16	0	0	1	0	0	0
id_626	0	34.7	0	0	0	0	0	0	0	0	0	0	0	0	0	0	0	0	1	6	1987.4	1987.4	1407	0	0	0	0	0	0
id_627	1	34.7	1	0	0	0	0	0	0	0	0	0	0	0	0	0	0	0	0	0	0	0	3769.1	0	0	0	0	0	0
id_628	1	34.7	0	0	0	0	0	0	1	0	0	0	0	0	0	0	0	0	0	0	0	0	871.78	0	0	1	0	0	0
id_629	0	34.71	0	0	1	0	0	0	0	0	0	0	0	0	0	0	0	0	0	0	0	0	270.62	0	0	0	1	1	0
id_630	1	34.71	0	0	0	0	0	0	0	0	0	0	0	0	0	0	0	0	1	6	3425.72	3425.72	14715.1	0	0	0	0	0	0
id_631	1	34.72	0	0	0	0	0	0	0	0	0	0	0	0	0	0	0	0	0	0	0	0	5058.7	0	0	0	0	0	0
id_632	1	34.73	0	0	0	0	0	0	0	0	0	0	0	0	0	0	0	0	0	0	0	0	390	0	0	0	0	0	0
id_633	1	34.73	0	0	0	0	0	0	0	0	0	0	0	0	0	0	0	0	0	0	0	0	1336.65	0	0	0	0	0	0
id_634	1	34.73	0	0	0	0	0	0	0	0	0	0	0	0	0	0	0	0	0	0	2340	0	1082.48	0	0	0	0	0	0
id_635	1	34.74	0	0	0	0	0	0	0	0	0	0	0	0	0	0	0	0	0	0	0	0	270.62	0	0	0	0	0	0
id_636	1	34.74	0	0	0	0	0	0	0	0	0	0	0	0	0	0	0	0	0	0	0	0	270.62	0	0	0	0	0	0
id_637	0	34.75	0	0	0	0	0	0	0	0	0	0	0	0	0	0	0	0	0	0	0	0	2237.25	0	0	0	0	0	0
id_638	1	34.76	0	0	0	1	0	0	0	0	0	0	0	0	0	0	0	0	0	0	0	0	2483.29	0	0	0	1	1	0
id_639	0	34.76	0	0	0	0	0	0	0	0	0	0	0	0	0	0	0	0	0	0	6264	0	9517.28	0	0	0	0	0	0
id_640	1	34.77	0	0	0	0	0	0	0	0	0	0	0	0	0	0	0	0	0	0	0	0	390	0	0	0	0	0	0
id_641	0	34.77	0	0	0	0	0	0	0	0	0	0	0	0	0	0	0	0	0	0	185.25	0	2728	0	0	0	0	0	0
id_642	1	34.79	0	0	0	0	0	0	0	0	0	0	0	0	0	0	0	0	0	0	0	0	6293.1	0	0	0	0	0	0
id_643	1	34.81	0	0	0	0	0	0	0	0	0	0	0	0	0	0	0	0	0	0	390	0	195	0	0	0	0	0	0
id_644	1	34.82	0	0	0	0	0	0	0	0	0	0	0	0	0	0	0	0	0	0	11664	0	3733	0	1	0	0	0	0
id_645	1	34.87	0	0	0	0	0	0	0	0	0	0	0	0	0	0	0	0	0	0	0	0	555.75	0	0	0	0	0	0
id_646	1	34.89	0	0	0	0	0	0	0	0	0	0	0	0	0	0	0	0	0	0	0	0	1407	0	0	0	0	0	0
id_647	0	34.9	0	0	0	0	0	0	0	0	0	0	0	0	0	0	0	0	0	0	0	0	195	0	0	0	0	0	0
id_648	0	34.91	0	0	0	0	0	0	0	0	0	0	0	0	0	0	0	0	0	0	0	0	4677.8	0	0	0	0	0	0
id_649	0	34.91	0	0	0	0	0	0	0	0	0	0	1	0	0	0	0	0	0	0	0	0	10077.1	0	0	0	1	0	0
id_650	0	34.92	0	0	0	0	0	0	0	0	0	0	0	0	1	0	0	0	0	0	0	0	195	0	0	0	1	0	0
id_651	1	34.94	0	1	0	0	0	0	0	0	0	0	0	0	0	0	0	0	0	0	195	0	195	0	0	0	1	1	0
id_652	1	34.94	0	0	0	0	0	0	0	0	0	0	0	0	0	0	0	0	0	0	0	0	5127.15	0	0	0	0	0	0
id_653	0	34.96	1	0	1	0	0	0	0	0	0	0	0	0	0	0	0	0	0	0	0	0	270.62	0	0	0	1	1	0
id_654	1	34.97	0	0	0	0	0	0	0	0	0	0	0	0	0	0	0	0	1	11	2176.45	2176.45	257.09	0	0	0	0	0	0
id_655	1	35	0	0	0	0	0	0	0	0	0	0	0	1	0	0	0	0	0	0	0	0	320.72	0	0	0	1	0	0
id_656	1	35	0	0	1	0	1	1	0	0	0	0	0	0	0	0	0	0	2	12	11893.3	11088.2	811.86	0	1	0	2	2	0
id_657	1	35.01	0	0	0	0	0	0	0	0	0	0	0	0	0	0	0	0	1	4	2382	1407	3484	0	0	0	0	0	0
id_658	1	35.01	0	0	0	0	0	0	0	0	0	0	0	0	0	0	0	0	0	0	1365	0	1082.48	0	0	0	0	0	0
id_659	0	35.03	0	0	0	0	0	0	0	0	0	0	0	0	0	0	0	0	0	0	0	0	1208.4	0	0	0	0	0	0
id_660	0	35.04	1	0	0	0	0	0	0	0	0	0	0	0	0	0	0	0	1	4	2367.8	2367.8	257.09	0	0	0	0	0	0
id_661	1	35.06	1	0	0	0	0	0	0	0	0	0	0	0	0	0	0	0	0	0	0	0	3760	0	0	0	0	0	0
id_662	1	35.08	0	0	0	0	0	0	0	0	0	0	0	0	0	0	0	0	0	0	0	0	4226.5	0	0	0	0	0	0
id_663	1	35.09	0	0	0	0	0	0	0	0	0	0	0	0	0	0	0	0	0	0	0	0	2092.06	0	0	0	0	0	0
id_664	1	35.12	0	0	0	0	0	0	0	0	0	0	0	0	0	0	0	0	0	0	195	0	195	0	0	0	0	0	0
id_665	0	35.13	0	0	0	0	0	0	0	0	0	0	0	0	0	0	0	0	0	0	0	0	1490.62	0	0	0	0	0	0
id_666	1	35.13	0	0	0	0	0	0	0	0	0	0	0	0	0	0	0	0	0	0	0	0	2374.15	0	0	0	0	0	0
id_667	1	35.16	0	0	0	0	0	0	0	0	0	0	0	0	0	0	0	0	0	0	0	0	5245	0	0	0	0	0	0
id_668	1	35.17	0	0	0	0	0	1	0	0	0	0	0	0	0	0	0	0	0	0	185.25	0	185.25	0	0	0	1	1	0
id_669	1	35.17	0	0	0	0	0	0	0	0	0	0	0	0	0	0	0	0	0	0	0	0	1407	0	0	0	0	0	0
id_670	0	35.17	0	0	0	0	0	0	0	0	0	0	0	0	0	0	0	0	0	0	0	0	2243.49	0	0	0	0	0	0
id_671	1	35.17	0	0	0	0	0	0	0	0	0	0	0	0	0	0	1	0	0	0	0	0	2934.51	0	0	0	1	0	0
id_672	0	35.2	0	0	0	0	0	0	0	0	0	0	0	0	0	0	0	0	0	0	0	0	585	0	0	0	0	0	0
id_673	1	35.22	0	0	0	0	0	0	0	0	0	0	0	0	0	0	0	0	0	0	0	0	423.7	0	0	0	0	0	0
id_674	0	35.22	0	0	0	0	0	0	0	0	0	0	0	0	0	0	1	0	4	15	7379.6	7379.6	1844.9	0	0	0	1	0	0
id_675	1	35.23	0	0	0	0	0	0	0	0	0	0	0	0	0	0	0	0	0	0	0	0	1353.1	0	0	0	0	0	0
id_676	1	35.24	0	0	0	0	0	0	0	0	0	0	0	0	0	0	0	0	0	0	285.06	0	5367.04	0	0	0	0	0	0
id_677	1	35.25	0	0	0	0	0	0	0	0	0	0	0	0	0	0	1	0	0	0	1560	0	780	0	0	0	1	0	0
id_678	0	35.26	0	0	0	0	0	0	0	0	0	0	0	0	0	0	0	0	0	0	0	0	3760	0	0	0	0	0	0
id_679	1	35.27	0	0	0	0	0	0	0	0	0	0	0	0	0	0	0	0	0	0	0	0	270.62	0	0	0	0	0	0
id_680	1	35.29	0	0	0	0	0	0	0	0	0	0	0	0	0	0	0	0	0	0	0	0	541.24	0	0	0	0	0	0
id_681	1	35.31	0	0	0	0	0	0	0	0	0	0	0	0	0	0	0	0	0	0	0	0	3714.5	0	0	0	0	0	0
id_682	0	35.32	0	0	0	0	0	1	0	0	0	0	0	0	1	0	0	0	1	18	5138.76	3969.5	4967.88	0	0	0	2	1	0
id_683	1	35.34	0	1	0	0	0	0	0	0	0	0	0	0	0	0	1	0	5	17	6303.8	6303.8	1844.9	0	0	0	2	1	0
id_684	1	35.36	0	0	0	0	0	0	0	0	0	0	0	0	0	0	0	0	0	0	0	0	1883	0	0	0	0	0	0
id_685	1	35.37	0	0	0	0	0	0	0	0	0	0	0	0	0	0	0	0	0	0	0	0	1329.05	0	0	0	0	0	0
id_686	1	35.39	0	0	0	0	0	0	0	0	0	0	0	0	0	0	0	0	0	0	0	0	1407	0	0	0	0	0	0
id_687	1	35.4	0	1	0	0	0	0	0	0	0	0	0	0	0	0	0	0	0	0	0	0	3770.52	0	0	0	1	1	0
id_688	0	35.41	0	0	0	0	0	0	0	0	0	0	0	0	0	0	0	0	0	0	824.28	0	11756.6	0	0	0	0	0	0
id_689	0	35.42	0	0	0	0	0	0	0	0	0	0	0	0	0	0	0	0	0	0	0	0	195	0	0	0	0	0	0
id_690	0	35.42	0	0	0	0	0	0	0	0	0	0	0	0	0	0	0	0	1	4	4294.86	4294.86	270.62	0	0	0	0	0	0
id_691	1	35.43	0	0	0	0	0	0	0	0	0	0	0	0	0	0	0	0	0	0	0	0	2092.06	0	0	0	0	0	0
id_692	1	35.44	0	0	0	0	0	1	0	0	0	0	0	0	0	0	0	0	0	0	850.61	0	968.37	0	0	0	1	1	0
id_693	0	35.44	0	0	0	0	0	0	0	0	0	0	0	0	0	0	1	0	1	2	7298.57	6517.09	3769.1	0	0	0	1	0	0
id_694	0	35.45	0	0	0	0	0	0	0	0	0	0	0	0	0	0	0	0	0	0	0	0	559.84	0	0	0	0	0	0
id_695	1	35.46	0	0	0	0	0	0	0	0	0	0	0	0	0	0	0	0	0	0	0	0	134	0	0	0	0	0	0
id_696	0	35.46	1	0	1	0	0	0	0	0	0	0	0	0	0	0	0	0	0	0	0	0	270.62	0	0	0	1	1	0
id_697	1	35.46	0	0	0	0	0	0	0	0	0	0	0	0	0	0	1	0	1	5	1301.82	1301.82	2728.84	0	0	0	1	0	0
id_698	1	35.47	0	0	0	0	0	0	0	0	0	0	0	0	0	0	0	0	0	0	195	0	0	0	0	0	0	0	0
id_699	0	35.47	0	0	0	0	0	0	1	0	0	0	0	0	0	0	0	0	1	22	4013	4013	5184	0	0	1	0	0	0
id_700	1	35.48	0	0	0	0	0	0	0	0	0	0	0	0	0	0	0	0	0	0	0	0	5160.76	0	0	0	0	0	0
id_701	1	35.5	0	0	0	0	0	0	0	0	0	0	0	0	0	0	0	0	0	0	0	0	4683.5	0	0	0	0	0	0
id_702	1	35.55	0	0	0	0	0	0	0	0	0	0	0	0	0	0	0	0	1	0	206.15	206.15	38851.3	0	0	0	0	0	0
id_703	1	35.56	0	0	0	0	0	0	0	0	0	0	0	0	1	0	0	0	0	0	1044.05	0	1180	0	0	0	1	0	0
id_704	1	35.58	1	0	0	0	0	0	0	0	0	0	0	0	0	0	0	0	0	0	0	0	1950	0	0	0	0	0	0
id_705	1	35.58	0	0	0	0	0	0	0	0	0	0	0	0	0	0	0	1	0	0	0	0	3769.1	0	0	0	1	0	0
id_706	1	35.59	0	0	0	0	0	1	0	0	0	0	1	0	0	0	0	0	0	0	0	0	1149.5	0	0	0	2	1	0
id_707	1	35.61	0	0	0	0	0	0	0	0	0	0	0	0	0	0	1	0	0	0	0	0	1623.72	0	0	0	1	0	0
id_708	1	35.63	0	0	0	0	0	0	0	0	0	0	0	0	0	0	0	0	0	0	0	0	270.62	0	0	0	0	0	0
id_709	0	35.63	0	0	0	0	0	0	0	0	0	0	0	0	0	0	0	0	0	0	0	0	4647.4	0	0	0	0	0	0
id_710	1	35.64	0	0	0	0	0	0	0	0	0	0	0	0	1	0	0	0	0	0	0	0	3215.46	0	0	0	1	0	0
id_711	0	35.65	0	0	0	0	0	1	0	0	0	0	0	0	0	0	0	0	2	30	16400	10420	33162	0	1	0	1	1	0
id_712	1	35.66	0	0	0	0	0	0	0	0	0	0	0	0	0	0	0	0	0	0	0	0	2272.12	0	0	0	0	0	0
id_713	1	35.66	1	0	0	0	0	0	0	0	0	0	0	0	0	0	0	0	0	0	0	0	3760	0	0	0	0	0	0
id_714	0	35.66	0	0	0	0	0	0	0	0	0	0	0	0	0	0	0	0	0	0	0	0	3890.25	0	0	0	0	0	0
id_715	1	35.67	0	0	0	0	0	0	0	0	0	0	0	0	0	0	0	1	2	27	13034.8	13034.8	2367.8	0	1	0	1	0	0
id_716	1	35.68	0	0	0	0	0	0	0	0	0	0	0	0	0	0	0	0	0	0	0	0	225.5	0	0	0	0	0	0
id_717	1	35.68	0	0	0	0	0	0	0	0	0	0	0	0	0	0	0	0	0	0	0	0	390	0	0	0	0	0	0
id_718	1	35.69	0	0	0	0	0	0	0	0	0	0	0	0	0	0	0	0	0	0	0	0	1407	0	0	0	0	0	0
id_719	1	35.69	0	0	0	0	0	0	0	0	0	0	0	0	0	0	0	0	0	0	8208	0	10916.9	0	0	0	0	0	0
id_720	1	35.7	0	0	0	0	0	0	0	0	0	0	0	0	0	0	0	0	0	0	0	0	541.24	0	0	0	0	0	0
id_721	0	35.71	0	0	0	0	0	0	0	0	0	0	0	0	0	0	0	0	0	0	0	0	206	0	0	0	0	0	0
id_722	0	35.71	0	0	0	0	0	0	0	0	0	0	0	0	0	0	0	1	0	0	0	0	3202.2	0	0	0	1	0	0
id_723	1	35.71	0	0	0	0	0	0	0	0	0	0	0	0	0	0	0	1	0	0	0	0	3769.1	0	0	0	1	0	0
id_724	0	35.73	0	0	0	0	0	0	0	0	0	0	0	0	0	0	1	1	1	10	1596.88	1596.88	4253.54	0	0	0	2	0	0
id_725	1	35.77	0	0	0	0	0	0	0	0	0	0	0	0	0	0	0	0	0	0	0	0	541.24	0	0	0	0	0	0
id_726	0	35.77	0	0	0	0	0	0	0	0	0	0	0	0	0	0	0	0	2	7	2463.35	2463.35	3580.65	0	0	0	0	0	0
id_727	1	35.78	0	0	0	0	0	0	0	0	0	0	0	0	0	0	0	0	0	0	195	0	270.62	0	0	0	0	0	0
id_728	1	35.78	0	0	0	0	0	0	0	0	0	0	0	0	0	0	0	0	0	0	0	0	3968.98	0	0	0	0	0	0
id_729	1	35.79	0	0	0	0	0	0	0	0	0	0	0	0	0	0	0	0	0	0	0	0	6831.45	0	0	0	0	0	0
id_730	1	35.81	0	0	0	0	0	0	0	0	0	0	0	0	0	0	0	0	0	0	0	0	195	0	0	0	0	0	0
id_731	0	35.81	0	0	0	0	0	0	0	0	0	0	0	0	0	0	0	0	0	0	0	0	270.62	0	0	0	0	0	0
id_732	0	35.85	0	0	0	0	0	0	0	0	1	0	0	0	0	0	0	0	0	0	0	0	3811.4	0	0	1	0	0	0
id_733	1	35.86	0	0	0	0	0	0	0	0	0	0	0	0	0	0	0	0	0	0	0	0	5218.35	0	0	0	0	0	0
id_734	1	35.86	0	0	1	0	0	0	0	0	0	0	0	0	0	0	0	0	1	42	11238	11004	10658	0	1	0	1	1	0
id_735	0	35.87	0	0	0	0	0	0	0	0	0	0	0	0	1	0	0	0	0	0	0	0	1652	0	0	0	1	0	0
id_736	1	35.87	0	0	0	1	0	0	0	0	0	0	0	0	0	0	0	0	1	34	11442.2	9053.86	5915.4	0	1	0	1	1	0
id_737	1	35.87	0	0	0	0	0	0	1	1	0	0	0	0	0	0	0	0	1	26	3918.9	3918.9	3918.9	0	0	1	1	0	0
id_738	1	35.88	0	0	0	0	0	0	0	0	0	0	0	0	0	0	0	0	0	0	2234.4	0	1595.52	0	0	0	0	0	0
id_739	0	35.88	0	0	0	0	0	1	0	0	0	0	0	0	0	0	0	0	2	5	12904.3	12904.3	1623.72	0	1	0	1	1	0
id_740	1	35.92	0	0	0	0	0	0	0	0	0	0	0	0	0	0	0	0	0	0	0	0	185.25	0	0	0	0	0	0
id_741	1	35.92	0	1	0	0	0	0	0	0	0	0	0	0	0	0	0	0	0	0	0	0	8117.68	0	0	0	1	1	0
id_742	1	35.94	0	0	0	0	0	0	0	0	0	0	0	0	0	0	0	0	0	0	2037.75	0	1799.63	0	0	0	0	0	0
id_743	1	35.95	0	0	0	0	0	0	0	0	0	0	0	0	0	0	0	0	0	0	0	0	811.86	0	0	0	0	0	0
id_744	0	35.96	0	0	0	0	0	0	0	0	0	0	0	0	0	0	0	0	0	0	0	0	270.62	0	0	0	0	0	0
id_745	0	35.96	0	0	1	0	0	1	1	0	0	0	1	0	0	0	0	0	0	0	0	0	3091.51	0	0	1	2	2	0
id_746	1	35.96	0	0	0	0	0	0	1	0	0	0	0	0	0	0	0	0	0	0	0	0	3769.1	0	0	1	0	0	0
id_747	0	35.97	0	0	0	0	0	0	0	0	0	0	0	0	0	0	0	0	0	0	0	0	939.09	0	0	0	0	0	0
id_748	1	35.97	0	0	0	0	0	0	0	0	0	0	0	0	0	0	0	0	0	0	0	0	2730	0	0	0	0	0	0
id_749	0	35.98	0	0	0	0	0	0	0	0	0	0	0	0	0	0	0	0	0	0	1436	0	195	0	0	0	0	0	0
id_750	1	36.01	0	0	0	0	0	1	0	0	0	0	0	0	0	0	0	0	0	0	0	0	236	0	0	0	1	1	0
id_751	1	36.02	0	1	0	0	0	0	0	0	0	0	0	0	0	0	0	0	0	0	1170	0	1082.48	0	0	0	1	1	0
id_752	1	36.03	0	1	0	0	0	0	0	0	0	0	0	0	0	0	0	0	0	0	0	0	3580.65	0	0	0	1	1	0
id_753	1	36.06	0	0	0	0	0	0	0	0	0	0	0	0	0	0	0	0	0	0	0	0	2273.35	0	0	0	0	0	0
id_754	0	36.07	0	0	0	0	0	0	0	0	0	0	0	0	0	0	0	1	1	6	9462	4422	15595	0	0	0	1	0	0
id_755	1	36.08	0	0	0	0	0	1	0	0	0	0	0	0	0	0	0	0	0	0	0	0	1291.16	0	0	0	1	1	0
id_756	0	36.08	0	0	0	0	1	0	0	0	0	0	0	0	0	0	0	0	0	0	0	0	5145.52	0	0	0	1	0	0
id_757	1	36.09	0	0	0	0	0	0	0	0	0	0	0	0	0	0	0	0	0	0	0	0	233.44	0	0	0	0	0	0
id_758	0	36.09	0	0	0	0	0	1	0	0	0	0	0	0	0	0	1	0	0	0	0	0	2391.71	0	0	0	2	1	0
id_759	1	36.1	0	0	0	0	0	0	0	0	0	0	0	0	0	0	0	0	0	0	0	0	6509.43	0	0	0	0	0	0
id_760	0	36.12	0	0	0	1	0	0	0	0	0	0	0	0	0	0	0	0	0	0	0	0	16777	0	0	0	1	1	0
id_761	0	36.13	0	0	0	0	0	0	0	0	0	0	0	0	0	0	0	0	0	0	0	0	4805.77	0	0	0	0	0	0
id_762	1	36.13	0	0	0	0	0	0	0	0	0	0	0	0	0	0	0	0	3	31	8776.61	8776.61	3251.61	0	0	0	0	0	0
id_763	1	36.17	0	0	0	0	0	0	0	0	0	0	0	0	0	0	1	0	0	0	0	0	390	0	0	0	1	0	0
id_764	1	36.19	0	0	0	0	0	0	0	0	0	0	0	0	0	0	0	0	0	0	0	0	195	0	0	0	0	0	0
id_765	0	36.2	0	0	0	0	0	0	0	0	0	0	0	0	1	0	0	1	0	0	1484	0	1362	0	0	0	2	0	0
id_766	1	36.23	0	0	1	0	0	1	1	0	0	0	0	0	0	0	0	0	0	0	0	0	3944.18	0	0	1	2	2	0
id_767	1	36.24	0	0	0	0	0	0	0	0	0	0	0	0	0	0	0	0	2	2	1535.4	1535.4	195	0	0	0	0	0	0
id_768	1	36.25	0	0	0	0	0	0	0	0	0	0	0	0	0	0	0	0	0	0	0	0	390	0	0	0	0	0	0
id_769	1	36.25	0	0	0	0	0	0	0	0	0	0	0	0	0	0	0	0	0	0	0	0	1133.35	0	0	0	0	0	0
id_770	0	36.27	0	0	0	0	0	0	0	0	0	0	0	0	0	0	0	0	0	0	2770	0	390	0	0	0	0	0	0
id_771	1	36.27	0	0	0	0	0	0	0	0	0	0	0	0	0	0	0	0	1	4	2019.7	2019.7	1902	0	0	0	0	0	0
id_772	1	36.28	1	0	0	0	0	0	0	0	0	0	0	0	0	0	0	0	0	0	0	0	1902	0	0	0	0	0	0
id_773	1	36.29	0	0	0	0	0	0	0	0	0	0	0	0	0	0	0	0	0	0	0	0	246.35	0	0	0	0	0	0
id_774	0	36.29	0	0	0	0	0	0	0	0	0	0	0	0	0	0	0	0	0	0	1143.36	0	2391.72	0	0	0	0	0	0
id_775	1	36.3	0	0	0	0	0	0	1	1	0	0	0	1	0	0	0	0	0	0	1463	0	4892	0	0	1	1	0	0
id_776	1	36.32	0	0	0	0	0	0	0	0	0	0	0	0	0	0	0	0	0	0	0	0	585	0	0	0	0	0	0
id_777	1	36.34	0	0	0	0	0	0	0	0	0	0	0	0	0	0	0	0	0	0	0	0	270.62	0	0	0	0	0	0
id_778	0	36.36	0	0	0	0	0	0	0	0	0	0	0	0	0	0	0	0	0	0	0	0	980.75	0	0	0	0	0	0
id_779	1	36.37	0	0	0	0	0	0	0	0	0	0	0	0	0	0	0	0	0	0	0	0	390	0	0	0	0	0	0
id_780	1	36.39	0	0	0	0	0	0	0	0	0	0	0	0	0	0	0	0	0	0	0	0	1667.25	0	0	0	0	0	0
id_781	1	36.4	0	0	0	0	0	0	0	0	0	0	0	0	0	0	0	0	0	0	1755	0	1407	0	0	0	0	0	0
id_782	1	36.41	0	0	0	0	0	0	0	0	0	0	0	0	0	0	0	0	0	0	0	0	2492.42	0	0	0	0	0	0
id_783	0	36.43	0	0	0	0	0	0	0	0	0	0	0	0	0	0	0	0	0	0	0	0	370.5	0	0	0	0	0	0
id_784	0	36.43	0	0	0	0	0	0	0	0	0	0	0	0	0	0	0	0	0	0	0	0	1407	0	0	0	0	0	0
id_785	1	36.46	0	0	0	0	0	0	0	0	0	0	0	0	0	0	0	0	0	0	0	0	541.24	0	0	0	0	0	0
id_786	0	36.46	0	0	0	0	0	0	0	0	0	0	0	0	0	0	0	0	0	0	0	0	3371.95	0	0	0	0	0	0
id_787	1	36.47	0	0	0	0	0	0	0	0	0	0	0	0	0	0	0	0	0	0	0	0	5270.65	0	0	0	0	0	0
id_788	1	36.48	0	0	0	0	0	0	0	0	0	0	0	0	0	0	0	1	0	0	0	0	6998	0	0	0	1	0	0
id_789	1	36.5	0	0	0	0	0	0	0	0	0	0	0	0	0	0	0	0	0	0	0	0	195	0	0	0	0	0	0
id_790	0	36.51	0	0	0	0	0	0	0	1	0	0	0	0	1	0	0	0	9	33	21391.3	21391.3	6260	0	1	1	1	0	0
id_791	1	36.52	0	0	0	0	0	0	0	0	0	0	0	0	0	0	0	0	0	0	541.24	0	270.62	0	0	0	0	0	0
id_792	1	36.53	0	0	0	0	0	0	0	0	0	0	0	0	0	0	0	0	0	0	0	0	541.24	0	0	0	0	0	0
id_793	1	36.54	0	0	0	0	0	0	0	0	0	0	0	0	0	0	0	0	1	2	2391.71	2391.71	270.62	0	0	0	0	0	0
id_794	0	36.55	0	0	0	0	0	0	0	0	0	0	0	0	0	0	0	0	0	0	0	0	272.7	0	0	0	0	0	0
id_795	1	36.55	0	0	0	0	0	0	0	0	0	0	0	0	0	0	0	0	0	0	0	0	9447.55	0	0	0	0	0	0
id_796	1	36.58	0	0	0	0	0	0	0	0	0	0	0	0	0	0	0	0	0	0	0	0	195	0	0	0	0	0	0
id_797	1	36.58	0	0	0	0	0	0	0	0	0	0	0	0	0	0	0	0	0	0	0	0	1879.13	0	0	0	0	0	0
id_798	1	36.6	0	0	0	0	0	0	0	0	0	0	0	0	0	0	0	0	0	0	0	0	370.5	0	0	0	0	0	0
id_799	1	36.6	0	0	0	0	0	0	0	0	0	0	0	0	0	0	1	0	0	0	390	0	390	0	0	0	1	0	0
id_800	1	36.61	0	0	0	0	0	1	0	0	0	0	0	0	0	0	0	0	0	0	0	0	3734	0	0	0	1	1	0
id_801	0	36.62	0	0	0	0	0	0	0	0	0	0	0	0	0	0	0	0	0	0	0	0	270.62	0	0	0	0	0	0
id_802	1	36.62	0	0	0	0	0	0	0	0	0	0	0	0	0	0	0	0	0	0	0	0	1676	0	0	0	0	0	0
id_803	1	36.63	0	0	0	0	0	0	0	0	0	0	0	0	0	0	0	0	0	0	5335.68	0	1143.36	0	0	0	0	0	0
id_804	1	36.64	0	0	0	0	0	0	0	0	0	0	0	0	0	0	0	0	0	0	542	0	435.89	0	0	0	0	0	0
id_805	0	36.64	0	0	0	0	0	0	0	0	0	0	0	0	0	0	0	0	0	0	0	0	2391.71	0	0	0	0	0	0
id_806	1	36.65	0	0	0	0	0	0	0	0	0	0	0	0	0	0	0	0	0	0	0	0	5127.15	0	0	0	0	0	0
id_807	1	36.65	1	0	1	0	0	0	0	0	0	0	0	0	0	0	0	0	0	0	0	0	3052	0	0	0	1	1	0
id_808	1	36.66	0	0	0	0	0	0	0	0	0	0	0	0	0	0	0	0	1	5	1342.38	1342.38	2272.12	0	0	0	0	0	0
id_809	1	36.66	0	0	0	0	0	0	0	0	0	0	0	0	0	0	0	0	0	0	1560	0	2340	0	0	0	0	0	0
id_810	1	36.67	0	0	0	0	0	0	0	0	0	0	0	0	0	0	0	0	0	0	0	0	7936.66	0	0	0	0	0	0
id_811	0	36.68	0	0	0	0	0	0	0	0	0	0	0	0	0	0	0	0	0	0	0	0	7445.76	0	0	0	0	0	0
id_812	0	36.69	0	0	0	0	0	0	0	0	0	0	0	0	0	0	0	0	0	0	0	0	270.62	0	0	0	0	0	0
id_813	1	36.69	0	0	0	0	0	0	0	0	0	0	0	0	0	0	0	0	0	0	0	0	270.62	0	0	0	0	0	0
id_814	0	36.69	0	0	0	0	0	0	0	0	0	0	0	0	0	0	0	0	0	0	1755	0	195	0	0	0	0	0	0
id_815	1	36.7	0	0	0	0	0	0	0	0	0	0	0	0	0	0	0	0	2	10	3430.05	3430.05	254.6	0	0	0	0	0	0
id_816	1	36.72	0	0	0	0	0	0	0	0	0	0	0	0	0	0	0	0	0	0	0	0	780	0	0	0	0	0	0
id_817	1	36.74	0	0	0	0	0	0	0	0	0	0	0	0	0	0	0	0	0	0	257.09	0	257.09	0	0	0	0	0	0
id_818	1	36.74	0	0	0	0	0	0	0	0	0	0	0	0	0	0	0	0	0	0	0	0	1530.78	0	0	0	0	0	0
id_819	1	36.76	0	0	0	0	0	0	0	0	0	0	0	0	0	0	0	0	0	0	0	0	270.62	0	0	0	0	0	0
id_820	0	36.76	0	0	0	0	0	0	0	0	0	0	0	0	0	0	0	0	0	0	0	0	390	0	0	0	0	0	0
id_821	1	36.79	0	0	0	0	0	0	0	0	0	0	0	0	0	0	0	0	1	0	0	0	0	0	0	0	0	0	0
id_822	1	36.81	0	0	0	0	0	0	0	0	0	0	0	0	0	0	0	0	0	0	0	0	185.25	0	0	0	0	0	0
id_823	1	36.82	0	0	0	0	0	0	0	0	0	0	0	0	0	0	0	0	0	0	0	0	4152.23	0	0	0	0	0	0
id_824	1	36.83	0	0	0	0	0	0	0	0	0	0	0	0	0	0	0	0	0	0	0	0	5806.4	0	0	0	0	0	0
id_825	1	36.85	0	0	0	0	0	0	0	0	0	0	0	0	0	0	0	0	0	0	0	0	3473.94	0	0	0	0	0	0
id_826	0	36.87	0	0	0	0	0	0	0	0	0	0	0	0	0	0	0	0	0	0	0	0	3274.54	0	0	0	0	0	0
id_827	1	36.88	0	0	0	0	0	0	0	0	0	0	0	0	0	0	0	0	0	0	0	0	195	0	0	0	0	0	0
id_828	1	36.91	0	0	0	0	0	0	0	0	0	0	0	0	0	0	0	0	1	2	2931.94	2931.94	2492.42	0	0	0	0	0	0
id_829	1	36.93	0	1	0	0	0	0	0	0	0	0	0	0	0	0	0	0	0	0	5777.1	0	5616	0	0	0	1	1	0
id_830	1	36.94	0	0	0	0	0	0	0	0	0	0	0	0	0	0	0	0	0	0	0	0	777	0	0	0	0	0	0
id_831	1	36.95	0	0	0	0	0	0	0	0	0	0	0	0	0	0	0	0	0	0	0	0	2048.78	0	0	0	0	0	0
id_832	0	36.96	0	0	0	0	0	0	0	0	0	0	0	0	0	0	0	0	0	0	0	0	514.18	0	0	0	0	0	0
id_833	1	36.96	0	1	0	0	0	0	0	0	0	0	0	0	0	0	0	0	0	0	0	0	771.27	0	0	0	1	1	0
id_834	1	36.96	0	0	0	0	0	0	0	0	0	0	0	0	0	0	0	0	0	0	0	0	1950	0	0	0	0	0	0
id_835	1	36.97	0	0	0	0	0	0	0	0	0	0	0	0	0	0	0	0	0	0	0	0	195	0	0	0	0	0	0
id_836	0	36.97	0	0	0	0	0	0	0	0	0	0	0	0	0	0	0	0	1	5	3380.1	3380.1	1336.65	0	0	0	0	0	0
id_837	1	36.98	0	0	0	0	0	0	0	0	0	0	0	0	0	0	0	0	4	22	9593.52	9593.52	2784.24	0	0	0	0	0	0
id_838	1	36.99	0	0	0	0	0	0	0	0	0	0	0	0	0	0	0	0	0	0	0	0	3769.1	0	0	0	0	0	0
id_839	0	36.99	0	0	1	0	0	0	0	0	0	0	0	0	0	0	0	0	1	4	1799.64	1799.64	15493.7	0	0	0	1	1	0
id_840	1	37.01	0	0	0	0	0	0	0	0	0	0	0	0	0	0	0	0	0	0	0	0	195	0	0	0	0	0	0
id_841	1	37.01	0	0	0	0	0	0	0	0	0	0	0	0	0	0	0	0	0	0	0	0	2391.72	0	0	0	0	0	0
id_842	1	37.04	0	0	0	0	0	0	0	0	0	0	0	0	0	0	0	0	0	0	0	0	195	0	0	0	0	0	0
id_843	1	37.04	0	0	0	0	0	0	0	0	0	0	0	0	0	0	0	1	0	0	0	0	541.24	0	0	0	1	0	0
id_844	1	37.06	0	0	0	0	0	0	0	0	0	0	0	0	0	0	0	0	0	0	0	0	1407	0	0	0	0	0	0
id_845	0	37.06	0	0	0	0	0	0	0	0	0	0	0	0	0	0	0	0	0	0	0	0	3130.25	0	0	0	0	0	0
id_846	1	37.06	0	0	1	0	0	0	1	1	0	0	0	1	0	0	0	0	1	16	3873	3873	3873	0	0	1	2	1	0
id_847	0	37.07	1	0	0	0	0	0	0	0	0	0	0	0	0	0	0	0	1	2	2391.71	2391.71	2152.54	0	0	0	0	0	0
id_848	0	37.07	0	0	0	0	0	0	0	0	0	0	0	0	0	0	0	0	0	0	0	0	3017.7	0	0	0	0	0	0
id_849	1	37.08	0	0	0	0	0	0	0	0	0	0	0	0	0	0	0	0	0	0	0	0	1407	0	0	0	0	0	0
id_850	1	37.08	0	0	0	0	0	0	0	0	0	0	0	0	0	0	0	0	0	0	2654.04	0	980.75	0	0	0	0	0	0
id_851	0	37.08	0	0	1	0	0	0	1	0	0	0	0	0	0	0	0	0	0	0	4752	0	2799.2	0	0	1	1	1	0
id_852	1	37.09	0	0	0	0	0	0	0	0	0	0	0	0	0	0	0	0	1	3	3130.14	3130.14	3130.14	0	0	0	0	0	0
id_853	1	37.1	0	0	0	0	0	0	0	0	0	0	0	0	0	0	0	0	0	0	0	0	272.69	0	0	0	0	0	0
id_854	1	37.11	0	0	0	0	0	0	0	0	0	0	0	0	0	0	0	0	0	0	0	0	390	0	0	0	0	0	0
id_855	1	37.11	0	0	1	0	0	0	0	0	0	0	0	0	0	0	0	0	0	0	0	0	2980.52	0	0	0	1	1	0
id_856	1	37.12	0	0	0	0	0	0	0	0	0	0	0	0	0	0	0	0	0	0	0	0	270.62	0	0	0	0	0	0
id_857	1	37.12	0	0	0	0	0	0	0	0	0	0	0	0	0	0	0	0	0	0	0	0	1336.65	0	0	0	0	0	0
id_858	1	37.12	0	0	0	0	0	0	0	0	0	0	0	0	0	0	0	0	1	35	7049.7	7049.7	1852.2	0	0	0	0	0	0
id_859	0	37.16	0	0	0	0	0	0	0	0	0	0	0	0	0	0	0	0	0	0	0	0	571.68	0	0	0	0	0	0
id_860	1	37.17	0	0	0	0	0	0	0	0	0	0	0	0	0	0	0	0	1	6	2996.51	2996.51	241.28	0	0	0	0	0	0
id_861	1	37.17	0	0	1	0	0	0	0	0	0	0	0	0	0	0	0	0	1	2	3951.9	3951.9	195	0	0	0	1	1	0
id_862	1	37.18	0	0	0	0	0	0	0	0	0	0	0	0	0	0	0	0	1	2	1407	1407	1407	0	0	0	0	0	0
id_863	0	37.19	0	0	0	0	0	0	0	0	0	0	0	0	0	0	0	0	0	0	1733	0	1170	0	0	0	0	0	0
id_864	0	37.21	0	0	0	0	0	0	0	0	0	0	0	0	0	0	0	0	1	2	3538.26	2391.71	2391.71	0	0	0	0	0	0
id_865	0	37.23	0	0	0	0	0	0	0	0	0	0	0	0	0	0	0	0	0	0	975	0	541.24	0	0	0	0	0	0
id_866	1	37.25	0	0	0	0	0	0	0	0	0	0	0	0	0	0	0	0	0	0	3705	0	1407	0	0	0	0	0	0
id_867	1	37.25	0	0	0	0	0	0	1	1	0	1	0	0	0	0	0	0	7	57	26755.3	26755.3	3743	0	1	1	0	0	0
id_868	1	37.28	0	0	0	0	0	0	1	0	0	0	0	0	0	0	0	0	0	0	554	0	3760	0	0	1	0	0	0
id_869	1	37.29	0	0	0	0	0	0	0	0	0	0	0	0	0	0	0	0	0	0	0	0	1336.65	0	0	0	0	0	0
id_870	1	37.3	0	1	0	0	0	0	1	1	0	0	0	0	0	0	0	0	0	0	0	0	661	0	0	1	2	1	0
id_871	1	37.31	0	0	1	0	1	0	0	0	0	0	0	0	0	0	0	0	1	4	1064	1064	4056.97	0	0	0	2	1	0
id_872	1	37.33	0	0	0	0	0	0	0	0	0	0	0	0	0	0	0	0	0	0	0	0	195	0	0	0	0	0	0
id_873	0	37.33	0	0	0	0	0	0	0	0	0	0	0	0	0	0	0	0	0	0	0	0	257.09	0	0	0	0	0	0
id_874	0	37.33	0	0	0	0	0	0	0	0	0	0	0	0	1	0	0	0	0	0	0	0	1382	0	0	0	1	0	0
id_875	1	37.33	0	0	0	0	0	0	0	0	0	0	0	0	0	0	0	0	0	0	2106.6	0	1895.94	0	0	0	0	0	0
id_876	1	37.34	0	0	0	0	0	0	0	0	0	0	0	0	0	0	0	0	0	0	0	0	270.62	0	0	0	0	0	0
id_877	1	37.35	0	0	0	0	0	0	0	0	0	0	0	0	0	0	0	0	1	6	2391.71	2391.71	2391.71	0	0	0	0	0	0
id_878	1	37.35	0	0	0	0	0	0	1	0	0	0	0	0	0	0	0	0	0	0	0	0	2707.8	0	0	1	0	0	0
id_879	1	37.36	0	0	0	0	0	0	0	0	0	0	0	0	0	0	0	0	0	0	0	0	270.62	0	0	0	0	0	0
id_880	0	37.36	0	0	0	0	0	0	0	0	0	0	0	0	0	0	0	0	0	0	4752	0	6718.08	0	0	0	0	0	0
id_881	0	37.36	0	0	0	0	0	1	1	0	0	0	0	0	0	0	0	0	2	28	10309.1	10309.1	9194.16	0	0	1	1	1	0
id_882	1	37.37	0	0	0	0	0	0	0	0	0	0	0	0	0	0	0	0	0	0	0	0	6029.65	0	0	0	0	0	0
id_883	1	37.37	0	0	0	0	0	0	0	0	0	0	0	0	0	0	0	0	0	0	0	0	2015.74	0	0	0	0	0	0
id_884	0	37.38	0	0	0	0	0	0	0	0	0	0	0	0	0	0	0	0	0	0	1365	0	1636.14	0	0	0	0	0	0
id_885	1	37.4	0	0	0	0	0	0	0	0	0	0	0	0	0	0	0	1	0	0	0	0	1520	0	0	0	1	0	0
id_886	1	37.4	0	0	0	0	0	0	0	0	0	0	0	0	0	0	0	0	0	0	780	0	811.86	0	0	0	0	0	0
id_887	1	37.41	0	0	0	0	0	0	0	0	0	0	0	0	0	0	0	0	0	0	0	0	1407	0	0	0	0	0	0
id_888	1	37.41	0	1	0	0	1	1	0	0	0	0	0	0	0	0	0	0	3	56	11966.9	11966.9	7344.7	0	1	0	2	2	0
id_889	1	37.42	0	0	0	0	0	1	0	0	0	0	0	0	0	0	0	0	0	0	0	0	545.38	0	0	0	1	1	0
id_890	0	37.42	0	0	0	0	0	0	0	0	0	0	0	0	0	0	0	0	0	0	0	0	5681	0	0	0	0	0	0
id_891	1	37.42	0	0	0	0	0	0	0	0	0	0	0	0	0	0	0	0	0	0	0	0	2037.75	0	0	0	0	0	0
id_892	1	37.42	0	0	0	0	0	0	0	0	0	0	0	0	0	0	0	0	0	0	0	0	3776	0	0	0	0	0	0
id_893	0	37.44	0	0	0	0	0	0	0	0	0	0	0	0	1	0	0	0	0	0	14833.9	0	5824.08	0	1	0	1	0	0
id_894	0	37.46	0	0	0	0	0	0	0	0	0	0	0	0	0	0	0	0	0	0	0	0	370.5	0	0	0	0	0	0
id_895	0	37.46	0	0	0	0	0	0	0	0	0	0	0	0	0	0	0	0	0	0	327.6	0	270.62	0	0	0	0	0	0
id_896	1	37.49	0	0	0	0	0	0	0	0	0	0	0	0	0	0	0	0	0	0	0	0	542	0	0	0	0	0	0
id_897	0	37.49	0	0	0	0	0	0	0	0	0	0	0	0	0	0	0	0	0	0	0	0	3944.18	0	0	0	0	0	0
id_898	0	37.5	0	0	0	0	0	0	0	0	0	0	0	0	0	0	0	0	0	0	0	0	257.09	0	0	0	0	0	0
id_899	1	37.5	0	0	0	0	0	0	0	0	0	0	0	0	0	0	0	0	0	0	0	0	435.89	0	0	0	0	0	0
id_900	0	37.5	0	0	0	0	0	0	0	0	0	0	0	0	0	0	0	0	0	0	0	0	780	0	0	0	0	0	0
id_901	1	37.51	0	0	0	0	0	0	0	0	0	0	0	0	0	0	0	0	1	4	1225	1225	390	0	0	0	0	0	0
id_902	1	37.54	0	0	0	0	0	1	0	0	0	0	0	0	0	0	0	0	0	0	0	0	541.24	0	0	0	1	1	0
id_903	1	37.55	0	0	0	0	0	0	0	0	0	0	0	0	0	0	0	0	0	0	0	0	270.62	0	0	0	0	0	0
id_904	1	37.55	0	0	0	0	0	0	0	0	0	0	0	0	0	0	0	0	0	0	0	0	3254.38	0	0	0	0	0	0
id_905	1	37.55	0	0	0	0	0	0	0	0	0	0	0	0	0	0	0	0	0	0	0	0	3572	0	0	0	0	0	0
id_906	1	37.57	0	0	0	0	0	0	0	0	0	0	0	0	0	0	0	1	0	0	0	0	2976.82	0	0	0	1	0	0
id_907	1	37.58	0	0	0	0	0	0	0	0	0	0	0	0	0	0	0	0	0	0	0	0	195	0	0	0	0	0	0
id_908	1	37.59	1	0	0	0	0	0	0	0	0	0	0	0	0	0	0	0	0	0	0	0	3769.1	0	0	0	0	0	0
id_909	1	37.6	0	0	0	0	0	0	0	0	0	0	0	0	0	0	0	0	1	1	231	231	0	0	0	0	0	0	0
id_910	0	37.61	0	0	0	0	0	0	0	0	0	0	0	0	0	0	0	0	0	0	228.27	0	270.62	0	0	0	0	0	0
id_911	1	37.61	0	0	0	0	0	0	0	0	0	0	0	0	0	0	0	1	0	0	236	0	272.69	0	0	0	1	0	0
id_912	1	37.61	0	0	0	0	0	0	0	0	0	0	0	0	0	0	0	0	0	0	0	0	2391.71	0	0	0	0	0	0
id_913	0	37.61	0	0	0	0	0	0	0	0	0	0	0	0	0	0	0	0	0	0	0	0	3371.95	0	0	0	0	0	0
id_914	0	37.62	0	0	0	0	0	0	0	0	0	0	0	0	0	0	0	0	0	0	2114	0	975	0	0	0	0	0	0
id_915	1	37.63	0	0	0	0	0	0	0	0	0	0	0	0	0	0	0	0	1	24	5363.76	5363.76	5363.75	0	0	0	0	0	0
id_916	1	37.64	0	0	0	0	0	0	0	0	0	0	0	0	0	0	0	0	0	0	0	0	2492.42	0	0	0	0	0	0
id_917	1	37.64	0	0	0	0	0	0	0	0	0	0	1	0	0	0	0	0	0	0	1365	0	1407	0	0	0	1	0	0
id_918	0	37.65	0	0	0	0	0	0	0	0	0	0	0	0	0	0	0	0	0	0	0	0	1111.5	0	0	0	0	0	0
id_919	1	37.65	0	0	0	0	0	0	0	0	0	0	0	0	0	0	0	0	0	0	0	0	1407	0	0	0	0	0	0
id_920	0	37.65	0	0	0	0	0	0	0	0	0	0	0	0	0	0	0	0	0	0	0	0	2202.17	0	0	0	0	0	0
id_921	1	37.65	0	0	0	0	0	0	0	0	0	0	0	0	0	0	0	1	4	29	5709.65	5709.65	1520	0	0	0	1	0	0
id_922	1	37.66	0	0	0	0	0	0	0	0	0	0	0	0	0	0	0	0	0	0	0	0	3185.35	0	0	0	0	0	0
id_923	1	37.66	0	0	0	0	0	0	0	1	0	0	0	0	0	0	0	0	1	4	3119.84	3119.84	3671.36	0	0	1	0	0	0
id_924	1	37.68	0	0	1	0	0	1	0	0	0	0	0	0	1	0	0	0	0	0	0	0	322.79	0	0	0	2	2	0
id_925	0	37.68	0	0	0	0	0	0	0	0	0	0	0	0	0	0	0	0	0	0	0	0	3393.64	0	0	0	0	0	0
id_926	1	37.69	0	0	0	0	0	0	0	0	0	0	0	0	0	0	0	0	0	0	0	0	811.86	0	0	0	0	0	0
id_927	1	37.69	0	0	0	0	0	0	0	0	0	0	0	0	0	0	0	0	0	0	279.92	0	10357	0	0	0	0	0	0
id_928	1	37.7	0	0	0	0	0	0	0	0	0	0	0	0	0	0	0	0	0	0	0	0	272.69	0	0	0	0	0	0
id_929	1	37.7	0	0	0	0	0	0	0	0	0	0	0	0	0	0	0	0	0	0	0	0	390	0	0	0	0	0	0
id_930	1	37.7	0	0	0	0	0	0	0	0	0	0	0	0	0	0	0	0	0	0	0	0	1119.1	0	0	0	0	0	0
id_931	1	37.7	0	0	0	0	0	0	0	1	0	0	0	0	0	0	0	0	0	0	0	0	1266.3	0	0	1	0	0	0
id_932	1	37.71	0	0	0	0	0	0	0	0	0	0	0	0	0	0	0	0	1	12	3818.08	3818.08	2646.01	0	0	0	0	0	0
id_933	1	37.72	0	0	1	0	0	0	0	0	0	0	0	0	0	0	0	0	0	0	0	0	3384.86	0	0	0	1	1	0
id_934	1	37.73	0	0	0	0	0	0	0	0	0	0	0	0	0	0	0	0	0	0	0	0	6673.14	0	0	0	0	0	0
id_935	1	37.74	0	0	0	0	0	0	0	0	0	0	0	0	0	0	0	0	0	0	0	0	270.62	0	0	0	0	0	0
id_936	1	37.74	0	0	0	0	0	1	0	0	0	0	0	0	0	0	0	0	1	6	1530.78	1530.78	3108.65	0	0	0	1	1	0
id_937	1	37.75	0	0	0	0	0	0	0	0	0	0	0	0	0	0	0	0	0	0	0	0	1407	0	0	0	0	0	0
id_938	1	37.75	0	1	0	0	0	0	0	0	0	0	0	0	0	0	0	0	2	15	5088.44	5088.44	2132.29	0	0	0	1	1	0
id_939	0	37.75	0	0	0	0	0	1	0	0	0	0	0	0	0	0	0	0	0	0	1176	0	7580.79	0	0	0	1	1	0
id_940	1	37.77	0	0	0	0	0	0	0	0	0	0	0	0	0	0	0	0	1	28	5456.8	5456.8	4047	0	0	0	0	0	0
id_941	0	37.78	0	0	0	0	0	0	0	0	0	0	0	0	0	0	0	0	0	0	0	0	370.5	0	0	0	0	0	0
id_942	1	37.81	0	0	0	0	0	0	0	0	0	0	0	0	0	0	0	0	0	0	0	0	7517.12	0	0	0	0	0	0
id_943	1	37.82	0	0	0	0	0	0	0	0	0	0	0	0	0	0	0	0	0	0	741	0	1111.5	0	0	0	0	0	0
id_944	1	37.85	0	0	0	0	0	0	0	0	0	0	0	0	0	0	0	0	0	0	185.25	0	257.09	0	0	0	0	0	0
id_945	1	37.85	0	0	0	0	0	0	0	0	0	0	0	0	0	0	0	0	0	0	585	0	975	0	0	0	0	0	0
id_946	1	37.86	0	0	0	0	0	0	0	0	0	0	0	0	0	0	0	0	0	0	0	0	4409.67	0	0	0	0	0	0
id_947	0	37.86	0	0	0	0	0	0	0	1	0	0	0	0	0	0	1	1	1	36	19289	19289	3245.58	0	1	1	2	0	0
id_948	1	37.87	0	0	1	0	0	0	0	0	0	0	0	0	0	0	0	0	4	22	24630	24391	3091.51	0	1	0	1	1	0
id_949	1	37.89	0	0	0	0	0	0	0	0	0	0	0	0	0	0	0	0	2	18	1658.3	1658.3	3760	0	0	0	0	0	0
id_950	1	37.89	0	0	0	0	0	0	0	0	0	0	0	0	1	0	0	0	1	2	2669	2669	1407	0	0	0	1	0	0
id_951	1	37.9	0	0	0	0	0	0	0	0	0	0	0	0	0	0	0	0	0	0	0	0	185.25	0	0	0	0	0	0
id_952	1	37.9	0	1	0	0	0	0	0	0	0	0	0	0	0	0	0	1	0	0	1091.66	0	3580.65	0	0	0	2	1	0
id_953	1	37.9	0	0	0	0	0	0	0	0	0	0	0	0	0	0	0	0	0	0	0	0	1636.32	0	0	0	0	0	0
id_954	1	37.9	0	1	0	0	0	0	0	0	0	0	0	0	0	0	0	0	0	0	0	0	2152.54	0	0	0	1	1	0
id_955	1	37.91	0	0	0	0	0	0	0	0	0	0	0	0	0	0	0	0	0	0	0	0	3968.97	0	0	0	0	0	0
id_956	0	37.92	0	0	0	0	0	0	0	0	0	0	0	0	1	0	0	0	0	0	0	0	1407	0	0	0	1	0	0
id_957	1	37.93	0	0	0	0	0	0	0	0	0	0	0	0	0	0	0	0	0	0	0	0	435.89	0	0	0	0	0	0
id_958	1	37.93	0	0	0	0	0	0	0	0	0	0	0	0	0	0	0	0	0	0	0	0	514.18	0	0	0	0	0	0
id_959	1	37.94	0	1	1	1	1	0	0	0	0	0	0	0	0	0	0	0	0	0	5616	0	6998	0	0	0	2	3	0
id_960	1	37.95	0	0	0	0	0	0	0	0	0	0	0	0	0	0	0	0	1	0	146.7	146.7	1407	0	0	0	0	0	0
id_961	1	37.95	0	0	0	0	0	0	0	0	0	0	0	0	0	0	1	1	0	0	0	0	2391.71	0	0	0	2	0	0
id_962	0	37.96	0	0	0	0	0	0	0	0	0	0	0	0	0	0	0	1	0	0	0	0	3580.65	0	0	0	1	0	0
id_963	1	37.97	0	0	0	0	0	0	0	0	0	0	0	0	0	0	0	0	0	0	6860.16	0	762.24	0	0	0	0	0	0
id_964	0	37.98	0	0	0	0	0	0	0	0	0	0	0	0	0	0	0	0	0	0	0	0	898.84	0	0	0	0	0	0
id_965	1	38.01	0	0	0	0	0	0	0	0	0	0	0	0	0	0	0	0	0	0	0	0	7307.34	0	0	0	0	0	0
id_966	1	38.02	0	0	0	0	0	0	0	0	0	0	0	0	0	0	0	0	0	0	585	0	270.62	0	0	0	0	0	0
id_967	1	38.03	0	0	0	0	0	0	0	0	0	0	0	0	0	0	0	0	0	0	0	0	541.24	0	0	0	0	0	0
id_968	1	38.06	0	0	0	0	0	0	0	0	0	0	0	0	0	0	0	0	1	17	1407	1407	2391.71	0	0	0	0	0	0
id_969	1	38.07	0	0	1	0	0	0	0	0	0	0	0	0	0	0	0	0	0	0	0	0	2313.81	0	0	0	1	1	0
id_970	1	38.08	0	0	0	0	0	0	0	0	0	0	0	0	0	0	0	0	0	0	0	0	3048.96	0	0	0	0	0	0
id_971	1	38.09	0	0	0	0	0	0	0	0	0	0	0	0	0	0	0	0	0	0	0	0	195	0	0	0	0	0	0
id_972	0	38.1	0	0	0	0	0	0	0	0	0	0	0	0	0	0	0	1	0	0	0	0	351	0	0	0	1	0	0
id_973	1	38.1	0	0	1	0	0	0	0	0	0	0	0	0	0	0	0	0	0	0	0	0	5911.37	0	0	0	1	1	0
id_974	1	38.11	0	0	0	0	0	0	1	0	0	0	0	0	0	0	0	0	1	17	3918.9	3918.9	3918.9	0	0	1	0	0	0
id_975	1	38.12	0	0	1	0	0	1	0	0	0	0	0	0	0	0	0	0	0	0	0	0	2218.5	0	0	0	2	2	0
id_976	1	38.13	0	0	0	0	0	0	0	0	0	0	0	0	0	0	0	0	1	5	2802.24	2802.24	2802.24	0	0	0	0	0	0
id_977	0	38.13	0	0	0	0	0	0	0	0	0	0	0	0	0	0	0	0	1	2	1407	1407	1407	0	0	0	0	0	0
id_978	0	38.14	0	0	0	0	0	0	0	0	0	0	0	0	0	0	0	0	0	0	0	0	3551.16	0	0	0	0	0	0
id_979	1	38.16	0	0	0	0	0	0	0	0	0	0	0	0	0	0	0	0	1	1	170	170	324	0	0	0	0	0	0
id_980	1	38.16	0	0	1	0	0	0	0	0	0	0	0	0	0	0	0	0	0	0	0	0	777.18	0	0	0	1	1	0
id_981	1	38.16	0	0	0	0	0	0	0	0	0	0	0	0	0	0	0	0	0	0	0	0	2391.71	0	0	0	0	0	0
id_982	0	38.17	0	0	0	0	0	0	0	0	0	0	0	0	0	0	0	0	0	0	0	0	2912.4	0	0	0	0	0	0
id_983	1	38.19	0	0	0	0	0	0	0	0	0	0	0	0	0	0	0	0	0	0	0	0	390	0	0	0	0	0	0
id_984	1	38.19	0	0	0	0	0	0	0	0	0	0	0	0	0	0	0	0	2	26	5425.43	5425.43	2272.12	0	0	0	0	0	0
id_985	1	38.2	0	0	0	0	0	0	0	0	0	0	0	0	1	0	0	0	1	3	3212.54	3212.54	3212.54	0	0	0	1	0	0
id_986	1	38.2	0	0	0	0	0	0	0	0	0	0	0	0	0	0	0	0	0	0	1170	0	1407	0	0	0	0	0	0
id_987	1	38.2	0	0	0	0	0	0	0	0	0	0	0	0	0	0	0	0	5	97	33457.5	28230.7	270.62	0	1	0	0	0	0
id_988	1	38.21	0	0	0	0	0	0	0	0	0	0	0	0	0	0	0	0	0	0	0	0	270.62	0	0	0	0	0	0
id_989	1	38.22	0	0	1	0	0	0	0	0	0	0	0	0	0	0	0	0	0	0	0	0	270.62	0	0	0	1	1	0
id_990	1	38.22	0	0	0	0	0	0	0	0	0	0	0	0	0	0	0	0	0	0	672.6	0	926.25	0	0	0	0	0	0
id_991	1	38.22	0	0	0	0	0	0	0	0	0	0	0	0	0	0	0	0	0	0	0	0	3769.1	0	0	0	0	0	0
id_992	1	38.24	0	0	0	0	0	0	0	0	0	0	0	0	0	0	0	0	0	0	0	0	1082.48	0	0	0	0	0	0
id_993	0	38.24	0	0	0	0	0	0	0	0	0	0	0	0	0	0	0	0	0	0	708	0	3769.1	0	0	0	0	0	0
id_994	0	38.25	0	0	0	0	0	0	0	0	0	0	0	0	0	0	0	0	2	6	4727.16	4422.96	912.58	0	0	0	0	0	0
id_995	1	38.26	1	0	0	0	0	0	0	0	0	0	0	0	0	0	0	0	1	5	1844.78	1844.78	2196.58	0	0	0	0	0	0
id_996	1	38.26	0	0	0	0	0	0	0	0	0	0	0	0	0	0	0	0	0	0	1162.05	0	7340.44	0	0	0	0	0	0
id_997	1	38.27	0	0	0	0	0	0	0	0	0	0	0	0	0	0	0	0	0	0	0	0	190.56	0	0	0	0	0	0
id_998	1	38.27	0	0	0	0	0	0	0	0	0	0	0	0	0	0	0	0	0	0	1099	0	1407	0	0	0	0	0	0
id_999	1	38.28	0	0	0	0	0	0	0	0	0	0	0	0	0	0	0	0	0	0	0	0	195	0	0	0	0	0	0
id_1000	1	38.28	0	0	0	0	0	1	0	0	0	0	0	0	0	0	0	0	2	26	11820.4	6970.1	36642.6	0	1	0	1	1	0
id_1001	1	38.29	0	0	0	0	0	0	0	0	0	0	0	0	0	0	0	0	0	0	0	0	926.25	0	0	0	0	0	0
id_1002	1	38.29	0	0	0	0	0	0	0	0	0	0	0	0	0	0	0	0	0	0	0	0	2199	0	0	0	0	0	0
id_1003	1	38.3	0	0	0	0	0	0	0	0	0	0	0	0	0	0	0	0	0	0	195	0	541.24	0	0	0	0	0	0
id_1004	1	38.3	1	0	0	0	0	0	0	0	0	0	0	0	0	0	0	1	2	7	4261.17	4261.17	2741.17	0	0	0	1	0	0
id_1005	1	38.3	0	0	0	0	0	0	0	0	0	0	0	0	0	0	0	0	0	0	1830.62	0	541.24	0	0	0	0	0	0
id_1006	1	38.31	0	0	0	0	0	0	0	0	0	0	0	0	0	0	0	0	0	0	0	0	2982.02	0	0	0	0	0	0
id_1007	1	38.31	0	0	0	0	0	0	0	0	0	0	0	0	0	0	0	0	3	8	7034.81	4518.39	2491.4	0	0	0	0	0	0
id_1008	1	38.33	1	0	0	0	0	0	0	0	0	0	0	0	0	0	0	0	0	0	0	0	3760	0	0	0	0	0	0
id_1009	1	38.34	0	1	0	0	0	1	0	0	0	0	0	0	0	0	0	0	0	0	0	0	5012.73	0	0	0	2	2	0
id_1010	1	38.34	0	1	0	0	0	1	0	0	0	0	0	0	0	0	0	0	1	8	1752.54	1752.54	3767.09	0	0	0	2	2	0
id_1011	0	38.34	0	0	0	0	0	0	0	0	0	0	0	0	0	0	0	0	0	0	2037.75	0	926.25	0	0	0	0	0	0
id_1012	1	38.35	0	0	0	0	0	0	0	0	0	0	0	0	0	0	0	0	0	0	0	0	1336.65	0	0	0	0	0	0
id_1013	1	38.36	0	0	0	0	0	0	0	0	0	0	0	0	0	0	0	0	0	0	0	0	771.27	0	0	0	0	0	0
id_1014	1	38.37	0	0	0	0	0	0	0	0	0	0	0	0	0	0	0	0	0	0	0	0	225.5	0	0	0	0	0	0
id_1015	1	38.37	0	0	0	0	0	0	0	0	0	0	0	0	0	0	0	0	0	0	236	0	4155	0	0	0	0	0	0
id_1016	1	38.37	1	0	0	0	0	0	1	0	0	1	0	0	0	0	0	0	2	11	7805.34	7531.62	3518.62	0	0	1	0	0	0
id_1017	1	38.38	0	0	0	0	0	0	0	0	0	0	0	0	0	0	0	0	0	0	0	0	3611.9	0	0	0	0	0	0
id_1018	1	38.39	0	0	1	0	0	0	0	0	0	0	0	0	0	0	0	0	0	0	0	0	3298.61	0	0	0	1	1	0
id_1019	1	38.4	0	0	0	0	0	0	0	0	0	0	0	0	0	0	0	0	0	0	0	0	390	0	0	0	0	0	0
id_1020	0	38.4	0	0	0	0	0	0	0	0	0	0	0	0	0	0	0	0	0	0	460.44	0	771.27	0	0	0	0	0	0
id_1021	1	38.4	0	0	0	0	0	1	0	0	0	0	0	0	0	0	0	0	1	11	4332.54	4332.54	2175.83	0	0	0	1	1	0
id_1022	1	38.4	0	0	0	0	0	0	0	0	0	0	0	0	0	0	0	0	0	0	780	0	1407	0	0	0	0	0	0
id_1023	0	38.4	0	0	0	0	0	0	0	0	0	0	0	0	0	0	0	0	0	0	0	0	3034.76	0	0	0	0	0	0
id_1024	0	38.4	0	0	0	0	0	0	0	0	0	0	0	0	0	0	1	0	0	0	0	0	4329.92	0	0	0	1	0	0
id_1025	1	38.41	0	0	0	0	0	0	0	0	0	0	0	0	0	0	1	0	0	0	585	0	585	0	0	0	1	0	0
id_1026	1	38.41	0	0	0	0	0	0	1	0	0	0	0	0	0	0	0	0	0	0	0	0	1514.76	0	0	1	0	0	0
id_1027	1	38.42	0	0	0	0	0	0	1	1	0	0	0	0	0	0	1	0	4	43	9152	9152	4899.63	0	0	1	2	0	0
id_1028	0	38.44	0	0	1	0	0	0	0	0	0	0	0	0	0	0	0	1	6	84	23397.8	23397.8	2585.4	0	1	0	2	1	0
id_1029	1	38.45	0	0	0	0	0	0	0	0	0	0	0	0	0	0	0	0	0	0	585	0	811.86	0	0	0	0	0	0
id_1030	1	38.45	0	0	0	0	0	0	0	0	0	0	0	0	0	0	0	0	0	0	0	0	2646.01	0	0	0	0	0	0
id_1031	1	38.45	0	0	0	0	0	0	1	1	0	0	0	0	0	0	0	0	2	24	7590.26	7590.26	3671.35	0	0	1	0	0	0
id_1032	0	38.46	0	0	0	0	0	0	0	0	0	0	0	0	0	0	1	0	0	0	0	0	390	0	0	0	1	0	0
id_1033	1	38.46	0	0	0	0	0	0	0	0	0	0	0	0	0	0	0	0	1	2	2519.28	2519.28	2391.72	0	0	0	0	0	0
id_1034	0	38.46	0	0	0	0	0	0	0	0	0	0	0	0	0	0	0	0	0	0	0	0	5127.15	0	0	0	0	0	0
id_1035	1	38.47	0	0	0	0	0	0	0	0	0	0	0	0	0	0	0	0	0	0	0	0	1407	0	0	0	0	0	0
id_1036	0	38.5	0	0	0	0	0	0	0	0	0	0	0	0	0	0	0	0	0	0	0	0	4857.3	0	0	0	0	0	0
id_1037	1	38.5	0	0	0	0	0	0	0	0	0	0	0	0	0	0	0	0	0	0	1170	0	780	0	0	0	0	0	0
id_1038	0	38.5	1	0	0	0	0	0	0	0	0	0	0	0	0	0	0	0	0	0	1079.19	0	1623.72	0	0	0	0	0	0
id_1039	1	38.51	0	0	0	0	0	0	0	0	0	0	0	0	0	0	0	0	2	10	2303.75	2303.75	3572	0	0	0	0	0	0
id_1040	1	38.52	0	0	0	0	0	0	0	0	0	0	0	0	0	0	0	0	0	0	0	0	270.62	0	0	0	0	0	0
id_1041	1	38.52	0	1	0	0	0	0	0	0	0	0	0	0	0	0	0	0	0	0	0	0	585	0	0	0	1	1	0
id_1042	1	38.52	0	0	0	0	0	0	0	0	0	0	0	0	0	0	0	0	2	16	13152.6	7342.72	190.56	0	1	0	0	0	0
id_1043	0	38.54	0	0	0	0	0	0	0	0	0	0	0	0	0	0	0	0	0	0	0	0	1407	0	0	0	0	0	0
id_1044	0	38.56	0	0	0	0	0	0	0	0	0	0	0	0	0	0	0	0	0	0	1560	0	1407	0	0	0	0	0	0
id_1045	1	38.56	0	0	0	0	0	0	0	0	0	0	0	0	1	0	0	0	1	27	59806	59806	1483.28	0	1	0	1	0	0
id_1046	1	38.58	0	0	0	0	0	0	0	0	0	0	0	0	0	0	0	0	0	0	0	0	2477.28	0	0	0	0	0	0
id_1047	1	38.59	0	0	0	0	0	0	0	0	0	0	0	0	0	0	0	0	0	0	0	0	270.62	0	0	0	0	0	0
id_1048	0	38.61	0	0	0	0	0	0	0	0	0	0	0	0	0	0	0	0	0	0	0	0	1879.13	0	0	0	0	0	0
id_1049	1	38.61	0	0	1	0	0	1	1	1	0	0	0	0	0	0	0	1	1	2	8975.17	8975.17	1613.95	0	0	1	2	2	1
id_1050	1	38.63	0	0	0	1	0	0	0	0	0	0	0	0	0	0	0	0	0	0	0	0	435.89	0	0	0	1	1	0
id_1051	1	38.64	0	0	0	0	0	0	0	0	0	0	0	0	0	0	0	0	0	0	975	0	1365	0	0	0	0	0	0
id_1052	0	38.68	0	0	0	0	0	0	0	0	0	0	0	0	0	0	0	0	0	0	0	0	1329.05	0	0	0	0	0	0
id_1053	1	38.69	0	0	0	0	0	0	0	0	0	0	0	0	0	0	0	0	1	1	144.9	144.9	195	0	0	0	0	0	0
id_1054	1	38.7	0	0	0	0	0	0	0	0	0	0	0	0	0	0	0	0	1	13	3551.5	3315.5	1363.45	0	0	0	0	0	0
id_1055	0	38.7	0	0	0	0	0	0	0	0	0	0	0	0	0	0	0	0	0	0	5184	0	6998	0	0	0	0	0	0
id_1056	0	38.7	0	0	0	0	0	0	0	0	0	0	0	0	0	0	0	0	1	6	11064	6624	1336.65	0	1	0	0	0	0
id_1057	1	38.72	0	1	0	0	0	0	0	0	0	0	0	0	0	0	0	1	0	0	0	0	1234.8	0	0	0	2	1	0
id_1058	1	38.72	0	0	0	0	0	0	0	0	0	0	0	0	1	0	0	0	0	0	2010	0	1096.95	0	0	0	1	0	0
id_1059	1	38.72	0	0	0	0	0	0	0	0	0	0	0	0	0	0	0	0	1	51	21732.1	13351.3	30122	0	1	0	0	0	0
id_1060	0	38.73	1	0	0	0	0	0	0	0	0	0	0	0	0	0	0	0	0	0	4065	0	7046	0	0	0	0	0	0
id_1061	0	38.74	1	0	0	0	0	0	1	1	0	0	0	0	0	0	0	0	3	21	11756.7	11756.7	2671.04	0	1	1	0	0	0
id_1062	1	38.75	0	0	0	0	0	0	0	0	0	0	0	0	0	0	1	0	0	0	0	0	2671.04	0	0	0	1	0	0
id_1063	1	38.76	0	0	0	0	0	0	0	0	0	0	0	0	0	0	0	0	0	0	0	0	185.25	0	0	0	0	0	0
id_1064	1	38.76	0	0	1	0	0	0	0	0	0	0	0	0	0	0	0	1	0	0	0	0	3163.3	0	0	0	2	1	0
id_1065	1	38.76	0	0	0	0	0	1	1	1	1	0	0	0	0	0	0	0	0	0	0	0	3360.36	0	0	1	2	1	0
id_1066	0	38.77	0	0	0	0	0	0	0	0	0	0	0	0	0	0	0	0	0	0	0	0	6966.49	0	0	0	0	0	0
id_1067	0	38.77	0	0	0	0	0	0	0	0	0	0	0	0	0	0	0	0	0	0	0	0	1896.18	0	0	0	0	0	0
id_1068	0	38.79	0	0	0	0	0	0	0	0	0	0	0	0	0	0	0	0	0	0	0	0	2391.71	0	0	0	0	0	0
id_1069	1	38.8	0	0	0	0	0	0	0	0	0	0	0	0	0	0	0	0	0	0	390	0	3760	0	0	0	0	0	0
id_1070	1	38.81	1	0	0	0	0	0	0	0	0	0	0	0	0	0	1	0	0	0	0	0	3769.1	0	0	0	1	0	0
id_1071	1	38.83	0	0	0	0	1	0	0	0	0	0	0	0	0	0	0	0	2	13	6085.81	6085.81	2629.8	0	0	0	1	0	0
id_1072	1	38.85	0	0	0	0	0	0	0	0	0	0	0	0	0	0	0	0	0	0	0	0	555.75	0	0	0	0	0	0
id_1073	0	38.85	0	0	0	0	0	0	0	0	0	0	0	0	0	0	0	0	0	0	0	0	811.86	0	0	0	0	0	0
id_1074	0	38.86	0	1	0	0	0	0	0	0	0	0	0	0	0	0	0	0	1	9	861.65	861.65	210.9	0	0	0	1	1	0
id_1075	1	38.87	0	0	0	0	0	0	0	0	0	0	0	0	0	0	0	0	1	4	2746.8	2746.8	1336.65	0	0	0	0	0	0
id_1076	1	38.87	0	0	0	0	0	0	0	0	0	0	0	0	0	0	0	0	0	0	1894.34	0	2391.71	0	0	0	0	0	0
id_1077	1	38.89	0	0	0	0	0	0	0	0	0	0	0	0	0	0	0	0	0	0	0	0	195	0	0	0	0	0	0
id_1078	1	38.89	0	0	0	0	0	0	0	0	0	0	0	0	0	0	1	0	0	0	0	0	195	0	0	0	1	0	0
id_1079	1	38.89	0	0	1	0	0	0	0	0	0	0	0	0	0	0	0	0	0	0	0	0	5289	0	0	0	1	1	0
id_1080	1	38.9	0	0	0	0	0	0	1	1	0	0	0	0	0	0	1	0	0	0	23819.9	0	8188.96	0	1	1	1	0	0
id_1081	1	38.91	0	0	0	0	0	0	0	0	0	0	0	0	0	0	0	0	0	0	0	0	195	0	0	0	0	0	0
id_1082	1	38.92	0	0	0	0	0	0	0	0	0	0	0	0	0	0	0	0	0	0	0	0	1646.35	0	0	0	0	0	0
id_1083	1	38.93	0	0	0	0	0	0	0	0	0	0	0	0	0	0	0	0	0	0	0	0	3263.47	0	0	0	0	0	0
id_1084	1	38.94	0	0	0	0	0	0	0	0	0	0	0	0	0	0	0	0	0	0	0	0	1407	0	0	0	0	0	0
id_1085	1	38.94	0	0	0	0	0	0	0	0	0	0	0	0	0	0	0	0	0	0	0	0	4654.65	0	0	0	0	0	0
id_1086	1	38.96	0	0	0	0	0	0	0	0	0	0	0	0	0	0	0	0	0	0	0	0	3769.1	0	0	0	0	0	0
id_1087	0	38.96	0	0	0	0	0	0	1	0	0	0	0	0	0	0	0	0	0	0	0	0	831	0	0	1	0	0	0
id_1088	1	38.97	1	0	0	0	0	0	0	0	0	0	0	0	0	0	0	0	0	0	195	0	272.69	0	0	0	0	0	0
id_1089	0	38.97	0	0	0	0	0	0	0	0	0	0	0	0	0	0	0	0	1	3	989	989	390	0	0	0	0	0	0
id_1090	0	38.97	0	0	0	0	0	0	0	0	0	0	0	0	0	0	0	0	0	0	1170	0	2391.71	0	0	0	0	0	0
id_1091	1	39	0	0	0	0	0	0	0	0	0	0	0	0	0	0	0	0	0	0	0	0	3638.96	0	0	0	0	0	0
id_1092	0	39.01	0	0	0	0	0	0	0	0	0	0	0	0	0	0	0	0	0	0	0	0	3091.91	0	0	0	0	0	0
id_1093	0	39.02	0	0	0	0	0	0	0	0	0	0	0	0	0	0	0	0	0	0	1950	0	585	0	0	0	0	0	0
id_1094	1	39.02	0	0	1	0	0	0	0	0	0	0	0	0	0	0	0	1	0	0	0	0	3760	0	0	0	2	1	0
id_1095	0	39.03	0	0	0	0	0	0	0	0	0	0	0	0	0	0	0	0	1	4	2767.4	1987.4	390	0	0	0	0	0	0
id_1096	0	39.03	0	0	0	0	0	0	0	0	0	0	0	0	0	0	0	0	0	0	794.82	0	3384	0	0	0	0	0	0
id_1097	0	39.03	0	0	0	0	0	1	0	0	0	0	0	0	0	0	0	0	1	20	5119.48	4155	5780.7	0	0	0	1	1	0
id_1098	1	39.04	0	0	0	0	0	0	1	1	0	0	0	0	0	0	0	0	0	0	0	0	3812.35	0	0	1	1	0	0
id_1099	1	39.05	0	0	0	0	0	0	0	0	0	0	0	0	0	0	0	0	0	0	0	0	5151.16	0	0	0	0	0	0
id_1100	0	39.05	0	0	1	0	0	0	0	0	0	0	0	0	0	0	0	0	0	0	0	0	9797.2	0	0	0	1	1	0
id_1101	0	39.05	0	0	0	0	0	0	0	0	0	0	0	0	0	0	0	0	0	0	11016	0	11196.8	0	1	0	0	0	0
id_1102	1	39.06	0	1	0	0	0	0	0	0	0	0	0	0	0	0	0	0	1	4	6819.3	6819.3	1266.3	0	0	0	1	1	0
id_1103	1	39.07	0	0	0	0	0	0	0	0	0	0	0	0	0	0	0	0	0	0	0	0	1407	0	0	0	0	0	0
id_1104	0	39.09	0	0	0	0	0	0	0	0	0	0	0	0	0	0	0	0	0	0	0	0	381.12	0	0	0	0	0	0
id_1105	1	39.1	0	0	0	0	0	0	0	0	0	0	0	0	0	0	0	0	0	0	0	0	14315.5	0	0	0	0	0	0
id_1106	1	39.11	0	0	0	0	0	0	0	0	0	0	0	0	0	0	0	0	0	0	0	0	1327.3	0	0	0	0	0	0
id_1107	1	39.12	0	0	0	0	0	0	0	0	0	0	0	0	0	0	0	0	0	0	0	0	270.62	0	0	0	0	0	0
id_1108	1	39.12	0	0	0	0	0	0	0	0	0	0	0	0	1	0	0	0	0	0	0	0	11178	0	0	0	1	0	0
id_1109	1	39.13	0	0	0	1	0	0	0	0	0	0	0	0	0	0	0	0	0	0	0	0	6096.69	0	0	0	1	1	0
id_1110	1	39.13	1	0	0	0	0	0	1	0	0	0	0	0	0	0	0	0	1	11	3119.84	3119.84	5270.65	0	0	1	0	0	0
id_1111	1	39.16	0	0	0	0	0	0	0	0	0	0	0	0	0	0	0	0	0	0	0	0	185.25	0	0	0	0	0	0
id_1112	1	39.2	0	0	0	0	0	0	0	0	0	0	0	0	0	0	0	0	0	0	0	0	3178.04	0	0	0	0	0	0
id_1113	1	39.22	0	0	0	0	0	0	0	0	0	0	0	0	0	0	0	0	0	0	0	0	3645.27	0	0	0	0	0	0
id_1114	0	39.23	0	0	0	0	0	0	0	0	0	0	0	0	0	0	1	0	1	14	1844.9	1844.9	1844.9	0	0	0	1	0	0
id_1115	1	39.23	0	0	0	0	0	0	0	0	0	0	0	0	1	0	0	0	5	37	10032.8	9761.12	8951.75	0	0	0	1	0	0
id_1116	0	39.24	0	0	0	0	0	0	0	0	0	0	0	0	0	0	0	0	1	2	1407	1407	195	0	0	0	0	0	0
id_1117	1	39.25	0	0	0	0	0	0	0	0	0	0	0	0	0	0	0	0	0	0	195	0	195	0	0	0	0	0	0
id_1118	1	39.25	0	0	0	0	0	0	0	0	0	0	0	0	0	0	0	0	1	3	3769.1	3769.1	3769.1	0	0	0	0	0	0
id_1119	1	39.27	0	0	0	0	0	0	0	0	0	0	0	0	0	0	0	0	0	0	0	0	224.71	0	0	0	0	0	0
id_1120	1	39.27	0	0	0	0	0	0	0	0	0	0	0	0	0	0	0	0	0	0	0	0	621.3	0	0	0	0	0	0
id_1121	1	39.28	0	0	0	0	0	0	0	0	0	0	0	0	1	0	0	0	1	27	16082	16082	16082	0	1	0	1	0	0
id_1122	1	39.31	0	0	0	0	0	0	1	0	0	0	0	0	0	0	0	0	0	0	0	0	4552.83	0	0	1	0	0	0
id_1123	0	39.32	0	0	0	0	0	0	0	0	0	0	0	0	0	0	0	0	4	27	8226.4	8226.4	179	0	0	0	0	0	0
id_1124	0	39.34	0	0	0	0	0	0	0	0	0	0	0	0	0	0	0	0	0	0	0	0	3251.62	0	0	0	0	0	0
id_1125	1	39.35	0	0	0	0	0	0	0	0	0	0	0	0	0	0	0	0	1	0	7133.77	221.77	8397.6	0	0	0	0	0	0
id_1126	1	39.36	0	0	0	0	0	0	0	0	0	0	0	0	0	0	0	0	0	0	0	0	257.09	0	0	0	0	0	0
id_1127	1	39.37	0	0	0	0	0	0	0	0	0	0	0	0	0	0	0	0	0	0	195	0	195	0	0	0	0	0	0
id_1128	1	39.38	0	0	0	0	0	0	0	0	0	0	0	0	0	0	0	0	1	6	3230.74	3230.74	10738.7	0	0	0	0	0	0
id_1129	0	39.4	0	0	1	0	0	0	0	0	0	0	0	0	0	0	0	1	0	0	0	0	15429.2	0	0	0	2	1	0
id_1130	1	39.41	0	0	0	0	0	0	0	0	0	0	0	0	0	0	0	0	1	4	1526.27	1526.27	2784.24	0	0	0	0	0	0
id_1131	1	39.43	0	0	0	0	0	0	0	0	0	0	0	0	0	0	0	0	0	0	195	0	270.62	0	0	0	0	0	0
id_1132	1	39.43	0	0	0	0	0	0	0	0	0	0	0	0	0	0	0	0	0	0	741	0	555.75	0	0	0	0	0	0
id_1133	1	39.43	0	0	0	0	0	0	0	0	0	0	0	0	0	0	1	0	0	0	0	0	2391.71	0	0	0	1	0	0
id_1134	1	39.44	0	0	0	0	0	0	0	0	0	0	0	0	0	0	0	0	0	0	0	0	1407	0	0	0	0	0	0
id_1135	1	39.45	0	0	0	0	0	0	0	0	0	0	0	0	1	0	0	0	0	0	6479.04	0	14613.5	0	0	0	1	0	0
id_1136	1	39.47	0	0	0	0	0	0	1	1	0	0	0	0	0	0	0	0	0	0	0	0	3968.98	0	0	1	1	0	0
id_1137	0	39.48	0	0	0	0	0	0	0	0	0	0	0	0	0	0	0	0	0	0	0	0	257.09	0	0	0	0	0	0
id_1138	1	39.48	0	0	0	0	0	0	0	0	0	0	0	0	0	0	0	0	0	0	0	0	370.5	0	0	0	0	0	0
id_1139	1	39.48	0	0	0	0	0	0	1	0	0	0	0	0	0	0	0	0	0	0	0	0	9517.28	0	0	1	0	0	0
id_1140	1	39.49	0	0	0	0	0	0	0	0	0	0	0	0	0	0	0	0	0	0	0	0	134	0	0	0	0	0	0
id_1141	1	39.49	0	0	0	0	0	0	0	0	0	0	0	0	0	0	0	0	0	0	0	0	270.62	0	0	0	0	0	0
id_1142	0	39.49	0	0	0	0	0	0	0	0	0	0	0	0	0	0	0	0	0	0	0	0	541.24	0	0	0	0	0	0
id_1143	1	39.49	0	0	0	0	0	0	0	0	0	0	0	0	0	0	0	0	0	0	541.24	0	270.62	0	0	0	0	0	0
id_1144	0	39.49	0	0	0	0	0	0	0	0	0	0	0	0	0	0	0	0	0	0	1558	0	1170	0	0	0	0	0	0
id_1145	0	39.5	0	0	0	0	0	0	0	0	0	0	0	0	0	0	0	0	0	0	0	0	305.74	0	0	0	0	0	0
id_1146	0	39.51	0	0	0	0	0	0	0	0	0	0	0	0	0	0	0	0	0	0	0	0	390	0	0	0	0	0	0
id_1147	0	39.51	0	0	0	0	0	0	0	0	0	0	0	0	0	0	0	0	1	0	835.64	835.64	270.62	0	0	0	0	0	0
id_1148	0	39.51	0	0	0	0	0	0	0	0	0	0	0	0	0	0	0	0	0	0	5400	0	12596.4	0	0	0	0	0	0
id_1149	1	39.52	0	0	0	0	0	0	0	0	0	0	0	0	0	0	0	0	0	0	0	0	390	0	0	0	0	0	0
id_1150	1	39.52	0	0	0	0	0	0	0	0	0	0	0	0	0	0	0	0	0	0	0	0	541.24	0	0	0	0	0	0
id_1151	0	39.53	0	0	0	0	0	0	0	0	0	0	0	0	0	0	0	0	0	0	0	0	1729.39	0	0	0	0	0	0
id_1152	1	39.54	0	0	0	0	0	0	0	0	0	0	0	0	0	0	0	0	1	4	2391.71	2391.71	2391.71	0	0	0	0	0	0
id_1153	1	39.56	0	0	0	0	0	0	0	0	0	0	0	0	0	0	0	0	0	0	0	0	1336.65	0	0	0	0	0	0
id_1154	1	39.56	0	0	0	0	0	0	0	0	0	0	0	0	0	0	0	0	0	0	370.5	0	1407	0	0	0	0	0	0
id_1155	0	39.57	0	0	0	0	0	0	0	0	0	0	0	0	0	0	0	0	0	0	0	0	1336.65	0	0	0	0	0	0
id_1156	0	39.58	0	0	0	0	0	0	0	0	0	0	0	0	0	0	0	0	0	0	0	0	1714.8	0	0	0	0	0	0
id_1157	0	39.59	0	0	0	0	0	0	0	0	0	0	0	0	0	0	0	0	0	0	0	0	270.62	0	0	0	0	0	0
id_1158	1	39.6	0	0	0	0	0	0	0	0	0	0	0	0	0	0	0	1	0	0	0	0	257.09	0	0	0	1	0	0
id_1159	1	39.6	0	0	0	0	0	0	1	1	0	0	0	0	0	0	1	0	0	0	0	0	2558.01	0	0	1	2	0	0
id_1160	1	39.61	0	0	0	0	0	0	0	0	0	0	0	0	0	0	0	1	0	0	554	0	3760	0	0	0	1	0	0
id_1161	0	39.61	0	0	0	0	0	0	0	0	0	0	0	0	0	0	0	0	0	0	824.28	0	12036.6	0	0	0	0	0	0
id_1162	0	39.64	0	0	0	0	0	0	0	0	0	0	0	0	0	0	0	0	0	0	0	0	1143.36	0	0	0	0	0	0
id_1163	1	39.64	0	0	0	0	0	0	0	0	0	0	0	0	0	0	0	0	0	0	0	0	3289	0	0	0	0	0	0
id_1164	1	39.66	0	0	0	0	0	0	0	0	0	0	0	0	0	0	0	0	0	0	0	0	585	0	0	0	0	0	0
id_1165	1	39.66	0	0	0	0	0	0	0	0	0	0	0	0	0	0	0	0	0	0	0	0	5012.74	0	0	0	0	0	0
id_1166	1	39.67	0	0	0	0	0	0	0	0	0	0	0	0	0	0	0	0	0	0	0	0	585	0	0	0	0	0	0
id_1167	0	39.69	0	0	0	0	0	0	0	0	0	0	0	0	0	0	0	0	0	0	0	0	195	0	0	0	0	0	0
id_1168	0	39.69	0	0	0	0	0	0	0	0	0	0	0	0	0	0	0	0	0	0	0	0	390	0	0	0	0	0	0
id_1169	1	39.71	0	0	0	0	0	0	0	0	0	0	0	0	0	0	0	0	0	0	1170	0	3769.1	0	0	0	0	0	0
id_1170	1	39.71	0	0	0	0	0	0	0	0	0	0	0	0	0	0	0	0	0	0	0	0	2603.46	0	0	0	0	0	0
id_1171	1	39.72	1	0	0	0	0	0	0	0	0	0	0	0	0	0	0	0	0	0	920.84	0	3769.1	0	0	0	0	0	0
id_1172	1	39.73	0	0	0	0	0	1	0	0	0	0	0	0	0	0	0	0	0	0	0	0	968.37	0	0	0	1	1	0
id_1173	1	39.74	0	0	0	0	0	0	0	0	0	0	0	0	0	0	0	0	0	0	0	0	2096.16	0	0	0	0	0	0
id_1174	1	39.74	1	0	0	0	0	0	0	0	0	0	0	0	0	0	0	0	0	0	0	0	2479.16	0	0	0	0	0	0
id_1175	0	39.77	0	0	0	0	0	0	0	0	0	0	0	0	0	0	0	0	0	0	0	0	1336.65	0	0	0	0	0	0
id_1176	1	39.8	0	0	0	0	0	0	0	0	0	0	0	0	0	0	0	0	0	0	0	0	195	0	0	0	0	0	0
id_1177	1	39.8	0	0	0	0	0	0	0	0	0	0	0	0	0	0	0	0	0	0	0	0	1082.48	0	0	0	0	0	0
id_1178	1	39.81	0	0	1	0	0	0	0	0	0	0	0	0	0	0	0	0	0	0	612	0	473.08	0	0	0	1	1	0
id_1179	0	39.81	0	0	0	0	0	0	0	0	0	0	0	0	0	0	1	0	0	0	0	0	3760	0	0	0	1	0	0
id_1180	1	39.83	0	0	0	0	0	0	0	0	0	0	0	0	0	0	0	0	0	0	0	0	2391.71	0	0	0	0	0	0
id_1181	1	39.84	0	0	0	0	0	0	0	0	0	0	0	0	0	0	0	0	2	18	5143.47	5143.47	3295	0	0	0	0	0	0
id_1182	1	39.85	0	0	0	0	0	0	0	0	0	0	0	0	0	0	0	0	1	4	2391.71	2391.71	3769.1	0	0	0	0	0	0
id_1183	1	39.85	0	0	0	0	0	0	0	0	0	0	0	0	0	0	0	0	0	0	0	0	9195.28	0	0	0	0	0	0
id_1184	0	39.85	0	0	0	0	0	0	0	0	0	0	0	0	0	0	1	0	9	58	30419.9	30149.2	2391.71	0	1	0	1	0	1
id_1185	0	39.86	0	0	0	0	0	0	0	0	0	0	0	0	0	0	0	0	0	0	0	0	230.08	0	0	0	0	0	0
id_1186	0	39.86	0	1	0	0	0	0	0	0	0	0	0	0	0	0	0	0	0	0	0	0	541.24	0	0	0	1	1	0
id_1187	0	39.87	0	0	0	0	0	0	0	0	0	0	0	0	0	0	0	0	0	0	0	0	1407	0	0	0	0	0	0
id_1188	1	39.88	0	0	0	0	0	0	1	1	0	0	0	0	0	0	0	0	0	0	0	0	2553.36	0	0	1	1	0	0
id_1189	0	39.9	0	1	0	0	0	0	0	0	0	0	0	0	0	0	0	0	1	3	13477	2291	8737	0	1	0	1	1	0
id_1190	1	39.91	0	0	0	0	0	0	0	0	0	0	0	0	0	0	0	0	3	23	5249.42	4649.3	4984.84	0	0	0	0	0	0
id_1191	1	39.92	0	0	0	0	0	0	0	0	0	0	0	0	0	0	0	0	0	0	0	0	3769.1	0	0	0	0	0	0
id_1192	0	39.93	0	0	0	0	0	0	0	0	0	0	0	0	0	0	0	0	0	0	0	0	4805.77	0	0	0	0	0	0
id_1193	1	39.94	0	0	0	0	0	0	0	0	0	0	0	0	0	0	0	0	0	0	0	0	272.69	0	0	0	0	0	0
id_1194	1	39.94	0	0	0	0	0	0	0	0	0	0	0	0	0	0	0	1	0	0	0	0	571.68	0	0	0	1	0	0
id_1195	1	39.96	0	0	0	0	0	0	0	0	0	0	0	0	0	0	0	0	0	0	0	0	195	0	0	0	0	0	0
id_1196	1	39.97	0	0	0	0	0	0	0	0	0	0	0	0	0	0	0	0	0	0	0	0	1407	0	0	0	0	0	0
id_1197	1	39.97	0	0	0	0	0	0	0	0	0	0	0	0	0	0	0	0	0	0	0	0	5127.15	0	0	0	0	0	0
id_1198	1	39.97	0	0	0	1	0	0	0	0	0	0	0	0	0	0	0	1	1	20	6099	6099	210	0	0	0	2	1	0
id_1199	1	39.97	0	0	0	0	0	0	1	1	0	0	0	0	0	0	0	0	3	11	7724.65	6949.45	1805.02	0	0	1	0	0	0
id_1200	0	39.99	0	0	0	0	0	0	0	0	0	0	0	0	0	0	0	0	0	0	0	0	1931	0	0	0	0	0	0
id_1201	1	40	0	0	0	0	0	0	0	0	0	0	0	0	0	0	0	0	0	0	0	0	270.62	0	0	0	0	0	0
id_1202	1	40	0	0	0	0	0	0	0	0	0	0	0	0	0	0	0	0	0	0	0	0	2152.54	0	0	0	0	0	0
id_1203	1	40	0	0	0	0	0	0	0	0	0	0	0	0	0	0	0	0	0	0	1560	0	1407	0	0	0	0	0	0
id_1204	0	40	0	0	0	0	0	0	0	0	0	0	0	0	0	0	0	0	1	33	6673.14	6673.14	6339.48	0	0	0	0	0	0
id_1205	1	40.01	0	0	1	1	0	0	0	0	0	0	0	0	0	0	0	0	1	6	3812.35	3812.35	4325.35	0	0	0	2	2	0
id_1206	1	40.02	0	0	0	0	0	0	0	0	0	0	0	0	0	0	0	0	0	0	0	0	190.56	0	0	0	0	0	0
id_1207	1	40.02	0	0	0	0	0	0	0	0	0	0	0	0	0	0	0	0	0	0	0	0	780	0	0	0	0	0	0
id_1208	1	40.02	0	0	0	0	0	0	1	1	0	0	0	0	0	0	0	0	0	0	0	0	3612.1	0	0	1	1	0	0
id_1209	1	40.03	0	0	0	0	0	0	0	0	0	0	0	0	0	0	0	0	0	0	0	0	3760	0	0	0	0	0	0
id_1210	1	40.04	0	0	0	0	0	0	0	0	0	0	0	0	0	0	0	0	0	0	0	0	2391.71	0	0	0	0	0	0
id_1211	0	40.06	0	0	0	0	0	0	0	0	0	0	0	0	0	0	0	0	0	0	0	0	917.18	0	0	0	0	0	0
id_1212	0	40.06	0	0	0	0	0	0	0	0	0	0	0	0	0	0	0	0	0	0	270.62	0	1082.48	0	0	0	0	0	0
id_1213	1	40.06	0	0	0	0	0	0	0	0	0	0	0	0	1	0	0	0	0	0	0	0	4598.74	0	0	0	1	0	0
id_1214	1	40.07	0	0	0	0	0	0	0	0	0	0	0	0	0	0	0	0	0	0	0	0	236	0	0	0	0	0	0
id_1215	1	40.08	0	0	1	0	0	1	0	0	0	0	0	0	1	0	0	0	2	45	9306.97	9306.97	3017.14	0	0	0	2	2	0
id_1216	1	40.1	0	0	0	0	0	0	0	0	0	0	0	0	0	0	0	0	0	0	0	0	195	0	0	0	0	0	0
id_1217	0	40.1	0	0	0	0	0	0	0	0	0	0	0	0	0	0	0	0	0	0	0	0	2169.96	0	0	0	0	0	0
id_1218	1	40.11	0	0	0	0	0	0	0	0	0	0	0	0	0	0	0	0	0	0	596.17	0	270.62	0	0	0	0	0	0
id_1219	0	40.11	0	0	0	0	0	0	0	0	0	0	0	0	0	0	0	0	0	0	0	0	1407	0	0	0	0	0	0
id_1220	1	40.13	0	0	0	0	0	0	0	0	0	0	0	0	0	0	0	0	0	0	0	0	1959.44	0	0	0	0	0	0
id_1221	1	40.16	0	0	0	0	0	0	0	0	0	0	0	0	0	0	0	0	0	0	134.94	0	185.25	0	0	0	0	0	0
id_1222	0	40.16	0	0	0	0	0	0	0	0	0	0	0	0	0	0	0	0	3	9	13455.6	11796.6	3431.5	0	1	0	0	0	0
id_1223	1	40.17	0	0	0	0	0	0	0	0	0	0	0	0	0	0	1	0	0	0	1881.6	0	235.2	0	0	0	1	0	0
id_1224	1	40.18	0	0	0	0	0	0	0	0	0	0	0	0	0	0	0	0	0	0	0	0	270.62	0	0	0	0	0	0
id_1225	1	40.2	0	0	0	0	0	1	0	0	0	0	0	0	0	0	0	0	1	8	3734	3734	1040	0	0	0	1	1	0
id_1226	1	40.21	0	0	0	0	0	0	0	0	0	0	0	0	0	0	0	0	0	0	0	0	1480.1	0	0	0	0	0	0
id_1227	1	40.23	0	0	0	0	0	0	0	0	0	0	0	0	0	0	1	0	0	0	0	0	2272.12	0	0	0	1	0	0
id_1228	1	40.24	0	0	0	0	0	0	0	0	0	0	0	0	0	0	0	0	1	4	4043.71	2391.71	545.38	0	0	0	0	0	0
id_1229	1	40.24	0	0	0	0	0	0	0	0	0	0	0	0	0	0	1	0	0	0	0	0	2511.84	0	0	0	1	0	0
id_1230	1	40.27	0	1	0	0	0	0	0	0	0	0	0	0	0	0	0	0	0	0	0	0	7771.8	0	0	0	1	1	0
id_1231	1	40.28	0	0	0	0	0	0	0	0	0	0	0	0	0	0	0	0	0	0	0	0	2391.71	0	0	0	0	0	0
id_1232	0	40.28	0	0	1	0	0	1	0	0	0	0	0	0	0	0	0	0	0	0	0	0	18314	0	0	0	2	2	0
id_1233	1	40.29	0	0	0	0	0	0	0	0	0	0	0	0	0	0	0	0	0	0	0	0	1496.94	0	0	0	0	0	0
id_1234	1	40.29	0	0	0	0	0	0	0	0	0	0	0	0	0	0	0	1	1	19	2493.45	2493.45	2243.18	0	0	0	1	0	0
id_1235	1	40.31	0	0	0	0	0	0	0	0	0	0	0	0	0	0	0	0	0	0	0	0	608	0	0	0	0	0	0
id_1236	1	40.31	0	0	0	0	0	0	0	0	0	0	0	0	0	0	0	0	4	20	6907.23	6636.61	811.86	0	0	0	0	0	0
id_1237	1	40.31	0	0	1	0	0	0	1	1	0	0	0	0	0	0	0	1	3	42	11669.2	11669.2	3889.75	0	1	1	2	1	0
id_1238	1	40.32	0	0	0	0	0	0	0	0	0	0	0	0	0	0	0	0	1	2	2175.84	2175.84	1363.46	0	0	0	0	0	0
id_1239	1	40.33	0	0	0	0	0	0	0	0	0	0	0	0	0	0	0	1	0	0	0	0	1520	0	0	0	1	0	0
id_1240	0	40.35	0	0	0	0	0	0	0	0	0	0	0	0	0	0	0	0	0	0	0	0	2341.75	0	0	0	0	0	0
id_1241	1	40.36	0	0	0	0	0	0	0	0	0	0	0	0	0	0	0	0	0	0	0	0	1560	0	0	0	0	0	0
id_1242	1	40.36	0	0	0	0	0	0	0	0	0	0	0	0	0	0	0	0	1	7	2176.45	2176.45	3380.1	0	0	0	0	0	0
id_1243	0	40.36	0	0	0	0	0	0	0	0	0	0	0	0	0	0	0	0	1	7	1946.34	1946.34	811.86	0	0	0	0	0	0
id_1244	0	40.36	0	0	0	0	0	0	0	0	0	0	0	0	0	0	0	0	0	0	0	0	3034.76	0	0	0	0	0	0
id_1245	0	40.36	0	0	0	0	0	0	1	0	0	0	0	0	0	0	0	0	0	0	0	0	6718.08	0	0	1	0	0	0
id_1246	1	40.37	0	1	0	0	0	0	1	1	1	0	0	0	0	0	0	0	0	0	0	0	1363.44	0	0	1	2	1	0
id_1247	1	40.38	0	0	0	0	0	0	0	0	0	0	0	0	0	0	0	1	0	0	0	0	777.18	0	0	0	1	0	0
id_1248	1	40.38	0	0	0	0	0	1	0	0	0	0	0	0	0	0	0	0	0	0	0	0	3384.86	0	0	0	1	1	0
id_1249	0	40.39	0	0	0	0	0	0	0	0	0	0	0	0	0	0	0	0	0	0	0	0	195	0	0	0	0	0	0
id_1250	1	40.4	0	0	0	0	0	0	0	0	0	0	0	0	0	0	0	0	0	0	0	0	270.62	0	0	0	0	0	0
id_1251	1	40.41	0	0	0	0	0	0	0	0	0	0	0	0	0	0	0	0	0	0	0	0	236	0	0	0	0	0	0
id_1252	0	40.41	1	0	0	0	0	0	0	0	1	0	0	0	0	0	0	0	1	60	17891	11762.4	2492.42	0	1	1	0	0	0
id_1253	1	40.42	0	0	0	0	0	0	0	0	0	0	0	1	0	0	0	0	0	0	0	0	3769.1	0	0	0	1	0	0
id_1254	1	40.44	0	0	0	0	0	0	0	0	0	0	0	0	0	0	0	0	0	0	0	0	370.5	0	0	0	0	0	0
id_1255	1	40.44	0	0	0	0	0	0	0	0	0	0	0	0	0	0	0	0	0	0	0	0	390	0	0	0	0	0	0
id_1256	0	40.44	0	0	0	0	0	0	0	0	0	0	0	0	0	0	0	0	0	0	195	0	1407	0	0	0	0	0	0
id_1257	1	40.44	0	0	0	0	0	0	0	0	0	0	0	0	0	0	0	1	0	0	6912	0	9237.36	0	0	0	1	0	0
id_1258	0	40.45	0	0	0	0	0	0	0	0	0	0	0	0	0	0	0	0	0	0	0	0	3769.1	0	0	0	0	0	0
id_1259	1	40.46	0	1	0	0	0	0	0	0	0	0	0	0	0	0	0	0	0	0	0	0	270.62	0	0	0	1	1	0
id_1260	1	40.46	0	0	0	0	0	0	0	0	0	0	0	0	0	0	0	0	0	0	0	0	3274.53	0	0	0	0	0	0
id_1261	1	40.46	0	0	0	0	0	1	0	0	0	0	0	0	0	0	0	0	1	5	6045.36	3965.36	3227.9	0	0	0	1	1	0
id_1262	1	40.47	0	0	0	0	0	0	0	0	0	0	0	0	0	0	0	0	0	0	0	0	195	0	0	0	0	0	0
id_1263	0	40.48	0	0	0	0	0	0	0	0	0	0	0	0	0	0	0	0	0	0	0	0	257.09	0	0	0	0	0	0
id_1264	1	40.48	0	1	0	0	0	0	0	0	0	0	0	1	0	0	0	0	0	0	0	0	3148	0	0	0	2	1	0
id_1265	1	40.5	0	0	0	0	0	0	0	0	0	0	0	0	0	0	0	0	0	0	0	0	541.24	0	0	0	0	0	0
id_1266	1	40.5	0	0	0	0	0	0	0	0	0	0	0	0	0	0	0	0	0	0	0	0	3100.81	0	0	0	0	0	0
id_1267	1	40.5	0	0	0	0	0	0	0	0	0	0	0	0	0	0	0	0	2	49	24613	24613	5363.76	0	1	0	0	0	0
id_1268	0	40.51	1	0	0	0	0	0	0	0	0	0	0	0	0	0	1	0	2	12	5302.74	5302.74	2172.6	0	0	0	1	0	0
id_1269	1	40.51	0	0	0	0	0	0	1	1	0	0	0	0	0	0	0	1	0	0	0	0	3760	0	0	1	2	0	0
id_1270	0	40.52	0	0	0	0	0	1	0	0	0	0	0	0	0	0	0	0	1	2	3450.13	3450.13	2634.7	0	0	0	1	1	0
id_1271	1	40.52	0	0	0	0	0	0	0	0	0	0	0	0	0	0	1	0	2	8	1170.4	1170.4	1336.65	0	0	0	1	0	0
id_1272	1	40.52	1	0	1	0	0	0	0	0	0	0	0	0	0	0	0	0	0	0	7344	0	7128	0	0	0	1	1	0
id_1273	1	40.53	0	0	0	0	0	0	0	0	0	0	0	0	0	0	0	0	0	0	1143.42	0	270.62	0	0	0	0	0	0
id_1274	1	40.53	0	0	0	0	0	0	0	0	0	0	0	0	0	0	0	0	2	86	5405.7	5405.7	1942	0	0	0	0	0	0
id_1275	1	40.55	0	0	0	0	0	0	1	0	0	0	0	0	0	0	0	1	0	0	928.59	0	1623.72	0	0	1	1	0	0
id_1276	1	40.56	0	0	0	0	0	0	0	0	0	0	0	0	0	0	0	0	1	8	2811.07	2811.07	3511.86	0	0	0	0	0	0
id_1277	1	40.56	0	0	0	0	0	0	0	0	0	0	0	0	0	0	0	0	0	0	0	0	2391.71	0	0	0	0	0	0
id_1278	1	40.57	0	0	0	0	0	0	0	0	0	0	0	0	0	0	0	0	0	0	270.62	0	381.14	0	0	0	0	0	0
id_1279	1	40.58	0	0	0	0	0	0	0	0	0	0	0	0	0	0	0	0	0	0	0	0	224.71	0	0	0	0	0	0
id_1280	0	40.59	0	1	0	0	1	0	0	0	0	0	0	0	0	0	0	0	0	0	0	0	1407	0	0	0	2	1	0
id_1281	1	40.59	0	0	0	0	0	0	0	0	0	0	0	0	0	0	0	0	2	14	4444.1	4444.1	218.5	0	0	0	0	0	0
id_1282	1	40.61	0	0	0	0	0	0	0	0	0	0	0	0	0	0	0	0	0	0	0	0	195	0	0	0	0	0	0
id_1283	0	40.61	0	0	0	0	0	0	0	0	0	0	0	0	0	0	0	0	1	1	1406.74	1406.74	771.27	0	0	0	0	0	0
id_1284	1	40.61	0	0	0	0	0	0	0	0	0	0	0	0	0	0	0	0	0	0	0	0	3380.1	0	0	0	0	0	0
id_1285	1	40.61	0	0	0	0	0	0	0	0	0	0	0	0	0	0	0	0	0	0	0	0	3580.65	0	0	0	0	0	0
id_1286	1	40.61	0	1	0	0	0	0	0	0	0	0	0	0	0	0	0	0	4	34	12890.4	12890.4	2530.88	0	1	0	1	1	0
id_1287	0	40.64	0	0	0	0	0	0	0	0	0	0	0	0	0	0	1	0	1	9	2040.3	2040.3	236	0	0	0	1	0	0
id_1288	1	40.65	0	0	0	0	0	0	0	0	0	0	0	0	0	0	0	0	0	0	0	0	1152	0	0	0	0	0	0
id_1289	0	40.66	0	0	0	0	0	0	0	0	0	0	0	0	0	0	0	0	0	0	0	0	1353.1	0	0	0	0	0	0
id_1290	1	40.66	0	0	0	0	0	0	0	0	0	0	0	0	1	0	0	0	1	13	3760	3760	1534	0	0	0	1	0	0
id_1291	1	40.66	0	0	0	0	0	0	0	0	0	0	0	0	0	0	0	0	0	0	0	0	2391.71	0	0	0	0	0	0
id_1292	1	40.66	0	0	0	0	0	0	0	0	0	0	0	0	0	0	0	0	0	0	0	0	3130.25	0	0	0	0	0	0
id_1293	1	40.67	0	0	0	0	0	0	0	0	0	0	0	0	0	0	0	0	0	0	0	0	811.86	0	0	0	0	0	0
id_1294	1	40.67	0	0	0	0	0	0	0	0	0	0	0	0	0	0	0	0	0	0	0	0	1407	0	0	0	0	0	0
id_1295	1	40.68	0	0	0	0	0	0	0	0	0	0	0	0	0	0	0	0	0	0	371.33	0	270.62	0	0	0	0	0	0
id_1296	0	40.68	0	0	0	0	0	0	0	0	0	0	0	0	1	0	0	0	1	17	14702.1	11443.2	11443.2	0	1	0	1	0	0
id_1297	1	40.69	0	0	0	0	0	0	0	0	0	0	0	0	0	0	0	0	0	0	0	0	1407	0	0	0	0	0	0
id_1298	1	40.69	0	0	0	0	0	0	0	0	0	0	0	0	0	0	0	0	1	43	40896.2	40896.2	8358.34	0	1	0	0	0	0
id_1299	0	40.7	0	0	0	0	0	0	0	0	0	0	0	0	0	0	0	0	0	0	0	0	3195	0	0	0	0	0	0
id_1300	1	40.71	0	0	0	0	0	0	0	0	0	0	0	0	0	0	1	0	1	2	1626	1626	538	0	0	0	1	0	0
id_1301	0	40.71	0	0	1	0	0	0	0	0	0	0	0	0	0	0	0	0	2	5	13014.2	6508.76	8243.52	0	1	0	1	1	0
id_1302	1	40.72	0	0	0	0	0	0	0	0	0	0	0	0	0	0	0	0	0	0	0	0	1028.36	0	0	0	0	0	0
id_1303	0	40.72	0	0	0	0	0	0	0	0	0	0	0	0	0	0	0	0	0	0	0	0	1568.68	0	0	0	0	0	0
id_1304	1	40.72	0	0	0	0	0	0	0	0	0	0	0	0	0	0	0	0	4	40	10066.3	10066.3	4294.86	0	0	0	0	0	0
id_1305	0	40.74	0	0	0	0	0	0	0	0	0	0	0	0	0	0	0	0	0	0	0	0	270.62	0	0	0	0	0	0
id_1306	1	40.74	0	0	0	0	0	0	0	0	0	0	0	0	0	1	0	0	1	6	1199	1199	4488.81	0	0	0	1	0	0
id_1307	1	40.74	0	1	0	0	0	0	0	0	0	0	0	0	0	0	1	0	0	0	0	0	2454.21	0	0	0	2	1	0
id_1308	1	40.76	0	0	0	0	0	0	0	0	0	0	0	0	0	0	0	0	2	17	9757	9757	771.27	0	0	0	0	0	0
id_1309	1	40.77	0	0	0	0	0	0	0	0	0	0	0	0	0	0	0	0	0	0	0	0	5270.65	0	0	0	0	0	0
id_1310	1	40.77	0	0	1	0	0	0	1	1	0	0	0	0	0	0	0	1	1	2	1445.92	1445.92	5058.7	0	0	1	2	1	0
id_1311	0	40.78	0	0	0	0	0	0	0	0	0	0	0	0	0	0	0	0	0	0	0	0	195	0	0	0	0	0	0
id_1312	1	40.78	0	0	0	0	0	0	0	0	0	0	0	0	0	0	0	0	0	0	0	0	3486.8	0	0	0	0	0	0
id_1313	1	40.81	0	0	0	0	0	0	0	0	0	0	0	0	0	0	0	0	0	0	0	0	195	0	0	0	0	0	0
id_1314	0	40.81	0	0	0	0	0	0	0	0	0	0	0	0	0	0	0	1	0	0	2326.5	0	195	0	0	0	1	0	0
id_1315	1	40.81	0	0	0	0	0	0	0	1	0	0	0	0	0	0	0	0	3	22	8388.3	8388.3	3271.76	0	0	1	0	0	0
id_1316	1	40.82	0	0	0	0	0	0	0	0	0	0	0	0	0	0	0	0	0	0	0	0	541.24	0	0	0	0	0	0
id_1317	0	40.82	0	0	0	0	0	0	0	0	0	0	0	0	0	0	0	0	0	0	0	0	1103.9	0	0	0	0	0	0
id_1318	1	40.82	0	0	0	0	0	0	0	0	0	0	0	0	0	0	0	0	0	0	0	0	1879.13	0	0	0	0	0	0
id_1319	1	40.83	0	0	0	0	0	0	0	0	0	0	0	0	0	0	0	0	0	0	2016	0	2016	0	0	0	0	0	0
id_1320	1	40.84	0	0	0	0	0	0	0	0	0	0	0	0	0	0	0	0	0	0	0	0	270.62	0	0	0	0	0	0
id_1321	1	40.84	0	0	0	0	0	0	0	0	0	0	0	0	0	0	0	0	0	0	0	0	4647.4	0	0	0	0	0	0
id_1322	1	40.85	0	0	0	0	0	0	0	0	0	0	0	0	0	0	0	0	0	0	0	0	270.62	0	0	0	0	0	0
id_1323	0	40.85	0	0	0	0	0	0	0	0	0	0	0	0	0	0	0	0	0	0	1067.8	0	1336.65	0	0	0	0	0	0
id_1324	1	40.85	0	0	0	0	0	0	0	0	0	0	0	0	0	0	0	0	0	0	2535	0	270.62	0	0	0	0	0	0
id_1325	1	40.86	0	0	0	0	0	0	0	0	0	0	0	0	0	0	0	0	0	0	0	0	185.25	0	0	0	0	0	0
id_1326	1	40.86	0	0	0	0	0	0	0	0	0	0	0	0	0	0	0	0	0	0	0	0	270.62	0	0	0	0	0	0
id_1327	0	40.87	0	0	0	0	0	0	0	0	0	0	0	0	0	0	0	0	0	0	3888	0	5318.48	0	0	0	0	0	0
id_1328	1	40.87	0	0	0	0	0	0	0	0	0	0	0	0	0	0	0	0	3	8	8049.88	4593.88	5038.56	0	0	0	0	0	0
id_1329	0	40.88	0	0	0	0	0	0	0	0	0	0	0	0	0	0	1	0	1	18	1896.18	1896.18	4191.72	0	0	0	1	0	0
id_1330	1	40.89	0	0	0	0	0	0	0	0	0	0	0	0	0	0	0	0	2	0	536.08	536.08	2391.71	0	0	0	0	0	0
id_1331	0	40.9	0	0	0	0	0	0	0	0	0	0	0	0	0	0	0	0	0	0	1170	0	555.75	0	0	0	0	0	0
id_1332	0	40.9	0	0	0	0	0	0	0	0	0	0	0	0	0	0	0	0	0	0	0	0	2035.15	0	0	0	0	0	0
id_1333	1	40.9	0	0	0	0	0	0	0	0	0	0	0	0	0	0	0	0	1	9	1407	1407	708	0	0	0	0	0	0
id_1334	1	40.9	0	0	0	0	0	0	0	0	0	0	0	0	0	0	0	0	0	0	0	0	4198.8	0	0	0	0	0	0
id_1335	1	40.92	0	0	0	0	0	0	0	0	0	0	0	0	0	0	0	0	0	0	0	0	270.62	0	0	0	0	0	0
id_1336	1	40.92	0	0	0	0	0	0	0	0	0	0	0	0	0	0	0	0	0	0	1266	0	1266	0	0	0	0	0	0
id_1337	0	40.92	0	0	0	0	0	0	0	0	0	0	0	0	0	0	0	0	0	0	257.09	0	3551.16	0	0	0	0	0	0
id_1338	1	40.92	0	0	0	0	0	0	0	0	0	0	0	1	0	0	0	0	0	0	4320	0	8957.44	0	0	0	1	0	0
id_1339	0	40.93	0	0	0	0	0	0	1	0	0	0	0	0	0	0	0	0	0	0	4315.44	0	270.62	0	0	1	0	0	0
id_1340	0	40.94	0	0	0	0	0	0	0	0	0	0	0	0	0	0	0	0	0	0	1924.16	0	381.12	0	0	0	0	0	0
id_1341	0	40.95	0	0	0	0	0	0	0	0	0	0	0	0	0	0	0	0	0	0	0	0	460.16	0	0	0	0	0	0
id_1342	0	40.96	0	0	0	0	0	0	0	0	0	0	0	0	0	0	0	0	0	0	0	0	2706.2	0	0	0	0	0	0
id_1343	1	40.99	0	0	0	0	0	0	0	0	0	0	0	0	0	0	0	0	0	0	0	0	771.27	0	0	0	0	0	0
id_1344	1	40.99	0	1	0	0	0	0	0	0	0	0	0	0	0	0	1	0	2	5	7538.2	7538.2	3769.1	0	0	0	2	1	0
id_1345	1	40.99	0	1	0	0	0	0	0	0	0	0	0	0	0	0	0	0	0	0	6696	0	11196.8	0	0	0	1	1	0
id_1346	1	41	0	0	0	0	0	0	0	0	0	0	0	0	0	0	0	0	2	9	5226.4	5226.4	771.27	0	0	0	0	0	0
id_1347	1	41.02	0	0	0	0	0	0	0	0	0	0	0	0	0	0	0	0	0	0	0	0	195	0	0	0	0	0	0
id_1348	1	41.02	1	0	0	0	0	0	0	0	0	0	0	0	0	0	0	0	0	0	0	0	3580.65	0	0	0	0	0	0
id_1349	1	41.02	0	0	0	1	0	0	0	0	0	0	0	0	0	0	1	0	1	3	4422	4422	5456.8	0	0	0	2	1	0
id_1350	0	41.03	0	0	0	0	0	0	0	0	0	0	0	0	0	0	0	0	0	0	0	0	195	0	0	0	0	0	0
id_1351	1	41.03	0	0	0	0	0	0	1	0	0	0	0	0	0	0	0	0	0	0	0	0	448.4	0	0	1	0	0	0
id_1352	1	41.05	0	0	0	0	0	0	0	0	0	0	0	0	0	0	0	0	0	0	0	0	3769.1	0	0	0	0	0	0
id_1353	1	41.07	1	0	0	0	0	0	0	0	0	0	0	0	0	0	0	0	0	0	195	0	270.62	0	0	0	0	0	0
id_1354	0	41.07	0	0	0	0	0	1	0	0	0	0	1	0	1	0	0	0	2	7	6505.75	6505.75	3568.82	0	0	0	2	1	0
id_1355	1	41.07	0	0	0	0	0	0	0	0	0	0	0	0	0	0	0	0	0	0	0	0	11811.9	0	0	0	0	0	0
id_1356	1	41.08	0	0	0	0	0	0	0	0	0	0	0	0	0	0	0	0	2	88	16429.6	16429.6	3611.9	0	1	0	0	0	0
id_1357	1	41.09	0	0	1	0	0	0	0	0	0	0	0	0	0	0	0	0	0	0	528.86	0	818.07	0	0	0	1	1	0
id_1358	1	41.09	0	0	0	0	0	0	0	0	0	0	0	0	0	0	0	0	0	0	926.25	0	1028.36	0	0	0	0	0	0
id_1359	1	41.09	0	0	0	0	0	0	0	0	0	0	0	0	0	0	0	0	0	0	0	0	15595	0	0	0	0	0	0
id_1360	0	41.1	0	0	0	0	0	1	0	0	0	0	0	0	0	0	0	0	0	0	529.9	0	445.5	0	0	0	1	1	0
id_1361	1	41.1	0	0	0	0	0	0	0	0	0	0	0	0	0	0	0	0	0	0	0	0	3016	0	0	0	0	0	0
id_1362	0	41.1	0	1	0	0	0	0	0	0	0	0	0	0	1	0	0	0	0	0	554	0	3769.1	0	0	0	2	1	0
id_1363	1	41.1	0	0	1	0	0	0	0	0	0	0	0	0	0	0	0	1	5	30	8411.73	8411.73	236.48	0	0	0	2	1	0
id_1364	1	41.1	0	0	0	0	0	1	0	0	0	0	0	0	0	0	0	0	3	20	11258.6	11258.6	5491.67	0	1	0	1	1	0
id_1365	1	41.11	0	0	0	0	0	0	0	0	0	0	0	0	0	0	0	0	0	0	0	0	226.1	0	0	0	0	0	0
id_1366	1	41.12	0	0	0	0	0	0	0	0	0	0	0	0	0	0	0	1	0	0	0	0	236	0	0	0	1	0	0
id_1367	1	41.12	0	0	0	0	0	0	0	0	0	0	0	0	0	0	0	0	0	0	0	0	545.38	0	0	0	0	0	0
id_1368	0	41.12	0	0	0	0	0	0	0	0	0	0	0	0	0	0	0	0	0	0	0	0	3769.1	0	0	0	0	0	0
id_1369	0	41.12	0	0	0	0	0	0	0	0	0	0	0	0	0	0	0	0	1	6	2768.74	2768.74	10124.5	0	0	0	0	0	0
id_1370	1	41.13	0	0	0	1	0	0	0	0	0	0	0	0	0	0	0	0	1	1	246	246	195	0	0	0	1	1	0
id_1371	1	41.13	0	0	0	0	0	0	0	0	0	0	0	0	0	0	0	0	0	0	0	0	5160.76	0	0	0	0	0	0
id_1372	1	41.14	0	0	0	0	0	0	0	0	0	0	0	0	0	0	0	0	0	0	0	0	408	0	0	0	0	0	0
id_1373	0	41.14	0	1	0	1	0	0	0	0	0	0	0	0	0	0	0	0	0	0	0	0	3891	0	0	0	2	2	0
id_1374	1	41.16	0	0	0	0	0	0	0	0	0	0	0	0	0	0	0	0	0	0	0	0	2175.83	0	0	0	0	0	0
id_1375	0	41.16	0	0	0	0	0	0	0	0	0	0	0	0	0	0	0	0	0	0	0	0	3918.88	0	0	0	0	0	0
id_1376	1	41.17	0	0	0	0	0	0	0	0	0	0	0	0	0	0	0	0	0	0	0	0	370.5	0	0	0	0	0	0
id_1377	1	41.18	0	0	0	0	0	0	0	0	0	0	0	0	0	0	0	0	0	0	0	0	8166.2	0	0	0	0	0	0
id_1378	1	41.18	0	0	1	0	0	0	0	0	0	0	0	0	0	0	0	0	1	53	78787.7	49967.2	3944.18	0	1	0	1	1	0
id_1379	0	41.19	0	0	1	0	0	1	0	0	0	0	0	0	0	0	0	0	0	0	0	0	3547.3	0	0	0	2	2	0
id_1380	1	41.2	0	0	0	0	0	0	0	0	0	0	0	0	0	0	0	0	0	0	0	0	3392.19	0	0	0	0	0	0
id_1381	1	41.21	0	0	0	0	0	0	0	0	0	0	0	0	0	0	0	0	0	0	195	0	195	0	0	0	0	0	0
id_1382	1	41.21	0	0	1	0	0	0	1	1	0	0	0	0	0	0	0	0	0	0	0	0	5536.64	0	0	1	2	1	0
id_1383	0	41.22	0	0	0	0	0	0	0	0	0	0	0	0	0	0	0	0	0	0	0	0	2782	0	0	0	0	0	0
id_1384	1	41.22	0	0	0	0	0	0	0	0	0	0	0	0	0	0	1	0	0	0	0	0	3558	0	0	0	1	0	0
id_1385	1	41.22	0	1	0	0	0	0	0	0	0	0	0	0	0	0	0	0	0	0	0	0	3572.85	0	0	0	1	1	0
id_1386	0	41.22	0	0	0	0	0	0	0	0	0	0	0	0	0	0	0	0	1	9	17505.3	3163.3	839.76	0	1	0	0	0	0
id_1387	1	41.24	0	0	0	0	0	0	1	0	0	0	0	0	0	0	0	0	0	0	6696	0	10077.1	0	0	1	0	0	0
id_1388	1	41.25	0	0	0	0	0	0	0	0	0	0	0	0	0	0	0	0	1	13	4171.45	4171.45	370.5	0	0	0	0	0	0
id_1389	1	41.25	0	0	0	0	0	0	0	0	0	0	0	0	0	0	0	0	1	8	4056.98	4056.98	270.78	0	0	0	0	0	0
id_1390	1	41.26	0	0	0	0	0	0	0	0	0	0	0	0	0	0	0	0	0	0	0	0	1139.05	0	0	0	0	0	0
id_1391	1	41.26	0	0	0	0	0	0	0	0	0	0	0	0	0	0	0	0	2	6	3756.81	3756.81	2692.4	0	0	0	0	0	0
id_1392	1	41.27	0	0	0	0	0	0	0	0	0	0	0	0	0	0	0	0	0	0	0	0	270.62	0	0	0	0	0	0
id_1393	1	41.28	0	1	0	0	1	0	1	0	0	0	0	0	0	0	0	0	1	4	3252.13	1656.28	1656.28	0	0	1	2	1	0
id_1394	1	41.29	0	0	0	0	0	0	0	0	0	0	0	0	0	0	1	0	1	15	1896.18	1896.18	1896.18	0	0	0	1	0	0
id_1395	1	41.3	0	0	0	0	0	0	0	0	0	0	0	0	0	0	0	0	0	0	0	0	195	0	0	0	0	0	0
id_1396	1	41.31	0	0	0	0	0	0	0	0	0	0	0	0	0	0	0	0	0	0	0	0	195	0	0	0	0	0	0
id_1397	1	41.32	0	0	0	0	0	0	0	0	0	0	0	0	0	0	0	0	0	0	0	0	1407	0	0	0	0	0	0
id_1398	1	41.32	1	1	0	0	0	0	1	1	0	0	0	0	0	0	0	0	2	18	5422.12	5422.12	4931.8	0	0	1	1	1	0
id_1399	1	41.32	0	0	0	0	0	0	1	1	0	0	0	0	0	0	1	0	3	7	8274	8274	4013	0	0	1	1	0	0
id_1400	1	41.33	0	0	0	0	0	0	0	0	0	0	0	0	0	0	0	0	0	0	0	0	3769.1	0	0	0	0	0	0
id_1401	1	41.33	0	0	0	0	0	0	0	0	0	0	0	0	0	0	0	0	1	0	307.63	307.63	3769.1	0	0	0	0	0	0
id_1402	1	41.33	0	0	0	0	0	0	0	0	0	0	0	0	0	0	0	0	5	25	9098.73	9098.73	3769.1	0	0	0	0	0	0
id_1403	1	41.33	0	1	0	0	0	1	0	0	0	0	0	0	0	0	0	0	7	173	43126.4	42088	851.72	0	1	0	2	2	0
id_1404	0	41.34	0	0	0	0	0	0	0	0	0	0	0	0	0	0	0	0	0	0	0	0	975	0	0	0	0	0	0
id_1405	0	41.34	0	0	0	0	0	0	0	0	0	0	0	0	0	0	0	0	0	0	3705	0	811.86	0	0	0	0	0	0
id_1406	0	41.35	0	0	0	0	0	0	0	0	0	0	0	0	0	0	0	0	0	0	0	0	784.8	0	0	0	0	0	0
id_1407	1	41.35	0	1	1	1	0	0	0	0	0	0	0	0	0	0	1	1	2	449	75432	75432	2787.78	0	1	0	2	3	0
id_1408	1	41.36	0	1	0	0	0	0	1	0	0	0	0	0	0	0	1	1	0	0	195	0	541.24	0	0	1	2	1	0
id_1409	1	41.36	0	0	0	0	0	0	1	0	0	0	0	0	1	0	0	0	2	3	1725	1725	134	0	0	1	1	0	0
id_1410	1	41.37	1	0	0	0	0	0	0	0	0	0	0	0	0	0	0	0	0	0	0	0	664	0	0	0	0	0	0
id_1411	1	41.37	0	0	0	0	0	0	0	0	0	0	0	0	0	0	0	0	2	51	31060	31060	3968.97	0	1	0	0	0	0
id_1412	0	41.38	0	0	0	0	0	0	0	0	0	0	0	0	0	0	0	0	0	0	0	0	1715.04	0	0	0	0	0	0
id_1413	1	41.39	0	0	0	0	0	0	0	0	0	0	0	0	0	0	0	0	0	0	0	0	1336.65	0	0	0	0	0	0
id_1414	1	41.41	0	0	0	0	0	0	0	0	0	0	0	0	0	0	0	0	5	138	41175.5	41175.5	2391.71	0	1	0	0	0	0
id_1415	0	41.42	0	0	0	0	0	0	0	0	0	0	0	0	0	0	0	0	0	0	0	0	1572.97	0	0	0	0	0	0
id_1416	1	41.42	1	0	0	0	0	1	0	0	0	0	0	0	0	0	0	0	4	65	21115	17735	3734	0	1	0	1	1	0
id_1417	1	41.43	0	0	0	0	0	0	0	0	0	0	0	0	0	0	0	0	0	0	0	0	257.09	0	0	0	0	0	0
id_1418	0	41.43	0	0	0	0	0	0	0	0	0	0	0	0	0	0	0	0	1	3	2295.54	2295.54	2341.75	0	0	0	0	0	0
id_1419	1	41.44	0	0	0	0	0	0	0	0	0	0	0	0	0	0	0	0	0	0	0	0	1755	0	0	0	0	0	0
id_1420	1	41.44	0	0	0	0	0	0	0	0	0	0	0	0	0	0	0	0	2	24	11279.4	9633	1853	0	1	0	0	0	0
id_1421	1	41.45	0	0	0	0	0	0	0	0	0	0	0	0	0	0	0	0	0	0	0	0	195	0	0	0	0	0	0
id_1422	1	41.45	0	0	0	0	0	0	0	0	0	0	0	0	0	0	0	0	0	0	0	0	2683.55	0	0	0	0	0	0
id_1423	0	41.46	0	0	0	0	0	0	0	0	0	0	0	0	1	0	0	0	1	10	6991	5878	2402.56	0	0	0	1	0	0
id_1424	0	41.46	0	0	0	0	0	0	1	0	0	0	0	0	0	0	0	0	0	0	5335.2	0	6648	0	0	1	0	0	0
id_1425	1	41.46	0	0	0	0	0	0	1	1	0	0	0	0	0	0	0	0	1	6	4094.47	4094.47	2784.24	0	0	1	1	0	0
id_1426	0	41.47	0	0	0	0	0	0	0	0	0	0	0	0	0	0	0	0	1	5	1407	1407	1407	0	0	0	0	0	0
id_1427	1	41.48	0	0	0	0	0	0	0	0	0	0	0	0	0	0	0	0	0	0	0	0	555.75	0	0	0	0	0	0
id_1428	1	41.48	0	0	0	0	0	0	0	0	0	0	0	0	0	0	0	0	0	0	1216	0	763.92	0	0	0	0	0	0
id_1429	1	41.49	0	0	0	0	0	0	0	0	0	0	0	0	0	0	0	0	0	0	263.15	0	257.09	0	0	0	0	0	0
id_1430	1	41.51	0	1	0	0	0	0	0	0	0	0	0	0	0	0	0	0	1	12	3195	3195	3035.25	0	0	0	1	1	0
id_1431	1	41.51	0	0	0	1	0	1	0	0	0	0	0	0	0	0	0	0	1	2	3163.3	3163.3	3965.36	0	0	0	2	2	0
id_1432	0	41.52	0	0	0	0	0	0	0	0	0	0	0	0	0	0	0	0	0	0	0	0	2391.71	0	0	0	0	0	0
id_1433	1	41.52	0	0	0	0	0	0	0	0	0	0	0	0	0	0	0	0	0	0	0	0	15069	0	0	0	0	0	0
id_1434	1	41.53	0	0	0	0	0	0	0	0	0	0	0	0	0	0	0	0	0	0	1728	0	2239.36	0	0	0	0	0	0
id_1435	1	41.54	0	0	0	0	0	0	0	0	0	0	0	0	0	0	0	0	0	0	0	0	390	0	0	0	0	0	0
id_1436	1	41.54	0	0	0	0	0	0	0	0	0	0	0	0	0	0	0	0	0	0	0	0	390	0	0	0	0	0	0
id_1437	0	41.54	0	0	0	0	0	0	0	0	0	0	0	0	0	0	0	0	0	0	0	0	545.38	0	0	0	0	0	0
id_1438	1	41.54	0	0	0	0	0	0	0	0	0	0	0	0	0	0	0	0	0	0	0	0	811.86	0	0	0	0	0	0
id_1439	1	41.54	1	0	0	0	0	0	0	0	0	0	0	0	1	0	0	0	6	37	12516	12516	7185	0	1	0	1	0	0
id_1440	1	41.54	0	0	0	0	0	0	0	0	0	0	0	0	0	0	0	0	2	12	26685.3	26685.3	8358.34	0	1	0	0	0	0
id_1441	1	41.55	0	0	0	0	0	0	0	0	0	0	0	0	0	0	0	0	0	0	0	0	1407	0	0	0	0	0	0
id_1442	1	41.55	0	0	0	0	0	1	0	0	0	0	0	0	0	0	0	0	0	0	0	0	2646.01	0	0	0	1	1	0
id_1443	1	41.56	0	1	0	0	0	1	0	0	0	0	0	0	0	0	0	0	0	0	0	0	322.79	0	0	0	2	2	0
id_1444	0	41.56	0	0	0	0	0	0	0	0	0	0	0	0	0	0	0	0	0	0	0	0	2607.96	0	0	0	0	0	0
id_1445	1	41.56	0	1	1	0	0	0	0	0	0	0	0	0	0	0	0	0	0	0	0	0	3377	0	0	0	2	2	0
id_1446	1	41.57	0	0	0	0	0	0	0	0	0	0	0	0	0	0	0	0	0	0	0	0	390	0	0	0	0	0	0
id_1447	1	41.57	0	0	0	0	0	0	0	0	0	0	0	0	0	0	0	0	0	0	0	0	390	0	0	0	0	0	0
id_1448	1	41.57	0	0	0	0	0	0	0	0	0	0	0	0	0	0	0	0	0	0	0	0	390	0	0	0	0	0	0
id_1449	1	41.57	0	0	0	0	0	0	0	0	0	0	0	0	0	0	0	0	0	0	0	0	541.24	0	0	0	0	0	0
id_1450	1	41.57	0	0	0	0	0	0	0	0	0	0	0	0	0	0	0	0	3	41	32273.4	32273.4	34546	0	1	0	0	0	0
id_1451	1	41.6	0	0	0	0	0	0	0	0	0	0	0	0	0	0	0	0	1	4	2391.71	2391.71	541.24	0	0	0	0	0	0
id_1452	1	41.6	0	0	0	0	0	0	0	0	0	0	0	0	0	0	0	0	0	0	390	0	3760	0	0	0	0	0	0
id_1453	1	41.61	0	0	0	0	0	1	0	0	0	0	0	0	0	0	0	0	1	4	3048.13	2773.37	2773.37	0	0	0	1	1	0
id_1454	1	41.61	0	0	0	0	0	0	0	0	0	0	0	0	0	0	0	0	0	0	0	0	3274.54	0	0	0	0	0	0
id_1455	1	41.63	0	1	0	0	1	1	1	0	0	0	0	0	0	0	0	0	0	0	0	0	690.24	0	0	1	2	2	0
id_1456	0	41.64	0	0	0	0	0	0	0	0	0	0	0	0	1	0	0	0	1	2	3769.1	3769.1	3769.1	0	0	0	1	0	0
id_1457	1	41.65	0	0	0	0	0	0	1	1	0	0	0	0	0	0	0	0	1	9	2733.15	2733.15	3384	0	0	1	0	0	0
id_1458	1	41.66	0	0	0	0	0	0	0	0	0	0	0	0	0	0	0	0	0	0	0	0	1852.5	0	0	0	0	0	0
id_1459	1	41.66	1	0	0	0	0	0	0	0	0	0	0	0	1	0	0	0	3	75	43131.9	42871.6	19739	0	1	0	1	0	0
id_1460	1	41.67	0	0	0	0	0	0	0	0	0	0	0	0	0	0	0	0	0	0	0	0	270.62	0	0	0	0	0	0
id_1461	0	41.67	0	0	0	0	0	0	0	0	0	0	0	0	0	0	0	0	1	5	5524.86	5308	3463.85	0	0	0	0	0	0
id_1462	0	41.68	0	0	0	0	0	0	0	0	0	0	0	0	0	0	0	0	0	0	0	0	2563	0	0	0	0	0	0
id_1463	1	41.69	0	1	0	0	0	0	0	0	0	0	0	0	0	0	1	0	0	0	1180	0	1908.83	0	0	0	2	1	0
id_1464	0	41.7	0	0	0	0	0	1	0	0	0	0	0	0	0	0	0	0	0	0	6654.01	0	3148.89	0	0	0	1	1	0
id_1465	1	41.71	0	0	0	0	0	0	0	0	0	0	0	0	0	0	0	0	0	0	0	0	1351.7	0	0	0	0	0	0
id_1466	1	41.72	0	0	0	0	0	0	0	0	0	0	0	0	0	0	0	0	0	0	0	0	270.62	0	0	0	0	0	0
id_1467	1	41.74	0	0	0	0	0	0	0	0	0	0	0	0	0	0	0	0	5	94	22308.3	22308.3	14439.5	0	1	0	0	0	0
id_1468	1	41.74	0	1	0	0	0	0	1	1	0	1	0	0	0	0	0	0	0	0	0	0	3518.62	0	0	1	1	1	0
id_1469	1	41.76	0	0	0	0	0	0	0	0	0	0	0	0	0	0	0	0	0	0	0	0	195	0	0	0	0	0	0
id_1470	0	41.76	0	0	0	0	0	0	0	0	0	0	0	0	0	0	0	0	0	0	0	0	1407	0	0	0	0	0	0
id_1471	1	41.76	0	0	0	0	0	0	0	0	0	0	0	0	0	0	0	0	1	1	236.54	236.54	2056.72	0	0	0	0	0	0
id_1472	1	41.76	0	0	0	0	0	0	0	0	0	0	0	0	0	0	0	0	0	0	1193	0	1638	0	0	0	0	0	0
id_1473	1	41.76	0	0	0	0	0	0	0	0	0	0	0	0	0	0	0	0	5	53	20740	14414.3	8751.98	0	1	0	0	0	0
id_1474	0	41.77	1	0	0	0	0	0	0	0	0	0	0	0	0	0	0	0	0	0	0	0	1296.75	0	0	0	0	0	0
id_1475	1	41.79	0	0	0	0	0	0	0	0	0	0	0	0	0	0	0	0	0	0	0	0	514.18	0	0	0	0	0	0
id_1476	1	41.79	0	0	0	0	0	0	0	0	0	0	0	0	0	0	0	0	1	5	1407	1407	3760	0	0	0	0	0	0
id_1477	1	41.79	0	0	1	0	0	0	0	0	0	0	0	0	0	0	0	1	2	13	4988.93	4988.93	4699.76	0	0	0	2	1	0
id_1478	0	41.8	0	0	0	0	0	0	0	0	0	0	0	0	0	0	0	0	0	0	0	0	1407	0	0	0	0	0	0
id_1479	0	41.83	0	0	0	0	0	0	0	0	0	0	0	0	0	0	0	0	0	0	0	0	1365	0	0	0	0	0	0
id_1480	1	41.83	0	0	0	0	0	0	1	0	0	1	0	0	0	0	0	0	6	42	14301	12936	1884	0	1	1	0	0	0
id_1481	1	41.84	0	0	0	0	0	0	0	0	0	0	0	0	0	0	0	0	0	0	0	0	185.25	0	0	0	0	0	0
id_1482	0	41.84	0	0	0	0	0	0	0	0	0	0	0	0	0	0	0	0	0	0	12744	0	14555.8	0	1	0	0	0	0
id_1483	1	41.84	0	0	0	0	0	0	1	0	0	0	0	0	0	0	1	0	0	0	0	0	2517.74	0	0	1	1	0	0
id_1484	1	41.84	0	0	0	0	0	0	1	0	0	0	0	1	0	0	0	0	5	22	18897.4	18897.4	3035.25	0	1	1	1	0	0
id_1485	0	41.86	1	0	1	0	0	0	1	1	0	0	0	0	0	0	0	0	0	0	0	0	9447.55	0	0	1	1	1	0
id_1486	1	41.87	0	0	0	0	0	0	0	0	0	0	0	0	0	0	0	0	0	0	0	0	963	0	0	0	0	0	0
id_1487	1	41.87	0	0	0	1	0	0	0	0	0	0	0	0	0	0	0	0	0	0	0	0	2086.75	0	0	0	1	1	0
id_1488	1	41.87	0	0	0	0	0	0	0	0	0	0	0	0	0	0	0	0	0	0	0	0	2367.8	0	0	0	0	0	0
id_1489	1	41.87	0	0	0	0	0	0	0	0	0	0	0	0	0	0	0	0	1	7	4094.47	4094.47	3343.54	0	0	0	0	0	0
id_1490	1	41.87	0	0	0	0	0	0	0	0	0	0	0	1	0	0	0	0	1	17	5363.76	5363.76	3239.46	0	0	0	1	0	0
id_1491	1	41.88	0	0	0	0	0	0	0	0	0	0	0	0	0	0	0	0	0	0	0	0	1292.95	0	0	0	0	0	0
id_1492	1	41.91	0	0	0	0	0	0	0	0	0	0	0	0	0	0	0	0	0	0	0	0	460.16	0	0	0	0	0	0
id_1493	1	41.91	0	0	0	0	0	0	0	0	0	0	0	0	0	0	0	0	0	0	1501.29	0	8358.34	0	0	0	0	0	0
id_1494	1	41.91	0	0	0	0	0	0	1	1	0	0	0	0	0	0	0	0	0	0	0	0	232.6	0	0	1	1	0	0
id_1495	1	41.91	0	0	0	0	0	0	1	1	0	0	0	0	0	0	0	0	2	11	6422.95	6422.95	2591.6	0	0	1	1	0	0
id_1496	1	41.92	0	0	0	0	0	0	0	0	0	0	0	0	0	0	0	0	0	0	0	0	270.62	0	0	0	0	0	0
id_1497	0	41.92	0	0	0	0	0	0	0	0	0	0	0	0	0	0	0	0	0	0	0	0	1407	0	0	0	0	0	0
id_1498	1	41.94	0	0	0	0	0	0	0	0	0	0	0	0	1	0	0	0	0	0	3281.3	0	1491.5	0	0	0	1	0	0
id_1499	1	41.96	0	0	0	0	0	0	0	0	0	0	0	0	0	0	0	0	0	0	0	0	780	0	0	0	0	0	0
id_1500	0	41.96	0	0	0	0	0	0	0	0	0	0	0	0	0	0	0	0	0	0	0	0	1353.1	0	0	0	0	0	0
id_1501	0	41.98	0	0	0	0	0	1	0	0	0	0	0	0	1	0	0	1	0	0	0	0	322.79	0	0	0	2	1	0
id_1502	1	41.98	0	0	0	0	0	0	0	0	0	0	0	0	0	0	0	0	0	0	0	0	3281.36	0	0	0	0	0	0
id_1503	1	41.99	0	0	0	0	0	0	0	0	0	0	0	0	0	0	1	0	0	0	0	0	390	0	0	0	1	0	0
id_1504	1	42	0	0	0	0	0	0	0	0	0	0	0	0	0	0	0	0	0	0	0	0	585	0	0	0	0	0	0
id_1505	1	42	0	0	0	0	0	0	0	0	0	0	0	0	0	0	0	0	0	0	0	0	1736.33	0	0	0	0	0	0
id_1506	1	42.01	0	0	1	0	0	0	0	0	0	0	0	0	0	0	0	0	0	0	0	0	270.62	0	0	0	1	1	0
id_1507	0	42.02	0	0	0	0	0	0	0	0	0	0	0	0	0	0	0	0	0	0	1365	0	585	0	0	0	0	0	0
id_1508	0	42.03	0	0	0	0	0	1	0	0	0	0	0	0	0	0	0	0	1	2	5202.63	5202.63	2582.32	0	0	0	1	1	0
id_1509	1	42.03	0	0	0	0	0	0	0	0	0	0	0	0	0	0	0	0	6	39	13533.1	13533.1	10392.3	0	1	0	0	0	0
id_1510	1	42.04	0	0	0	0	0	0	0	0	0	0	0	0	0	0	0	0	0	0	0	0	270.62	0	0	0	0	0	0
id_1511	1	42.04	0	0	0	0	0	0	0	0	0	0	0	0	0	0	0	0	0	0	195	0	270.62	0	0	0	0	0	0
id_1512	1	42.04	0	0	0	0	0	0	0	0	0	0	0	0	0	0	0	0	0	0	0	0	24308	0	0	0	0	0	0
id_1513	1	42.06	0	0	0	0	0	0	0	0	0	0	0	0	0	0	0	0	0	0	771.27	0	1542.54	0	0	0	0	0	0
id_1514	1	42.07	0	0	0	0	0	0	0	0	0	0	0	0	0	0	0	0	0	0	0	0	370.5	0	0	0	0	0	0
id_1515	1	42.07	0	0	0	0	0	0	0	0	0	0	0	0	0	0	0	0	0	0	571.68	0	460.16	0	0	0	0	0	0
id_1516	1	42.09	0	0	0	0	0	0	0	0	0	0	0	0	0	0	0	1	0	0	0	0	210.9	0	0	0	1	0	0
id_1517	1	42.09	0	0	0	0	0	0	0	0	0	0	0	0	0	0	0	0	0	0	6264	0	8117.68	0	0	0	0	0	0
id_1518	1	42.1	0	0	0	0	0	0	0	0	0	0	0	0	0	0	0	0	0	0	648.56	0	541.24	0	0	0	0	0	0
id_1519	1	42.1	0	0	0	0	0	0	0	0	0	0	0	0	0	0	0	0	0	0	390	0	1894.34	0	0	0	0	0	0
id_1520	1	42.1	0	0	0	0	0	1	0	1	0	0	0	0	0	0	0	0	0	0	0	0	3580.65	0	0	1	1	1	0
id_1521	1	42.11	0	0	0	0	0	0	0	0	0	0	0	0	0	0	0	0	0	0	0	0	236.54	0	0	0	0	0	0
id_1522	1	42.11	0	0	0	0	0	0	0	0	0	0	0	0	0	0	0	0	0	0	0	0	3571	0	0	0	0	0	0
id_1523	1	42.12	0	0	0	0	0	0	0	0	0	0	0	0	0	0	1	0	0	0	195	0	270.62	0	0	0	1	0	0
id_1524	1	42.13	0	0	0	0	0	0	0	0	0	0	0	0	0	0	0	0	0	0	0	0	257.09	0	0	0	0	0	0
id_1525	0	42.14	0	0	0	0	0	0	0	0	0	0	0	0	0	0	0	0	0	0	0	0	2391.71	0	0	0	0	0	0
id_1526	0	42.14	0	0	0	0	0	0	0	0	0	0	0	0	0	0	0	0	0	0	2668	0	1344	0	0	0	0	0	0
id_1527	1	42.14	0	1	0	1	0	0	0	0	0	0	0	0	0	0	0	0	1	64	15685.5	15685.5	5221.81	0	1	0	2	2	0
id_1528	1	42.15	0	0	0	0	0	0	0	0	0	0	0	0	0	0	0	0	0	0	0	0	390	0	0	0	0	0	0
id_1529	0	42.16	0	0	0	0	0	0	0	0	0	1	0	0	0	0	0	0	0	0	0	0	3572	0	0	1	0	0	0
id_1530	1	42.16	0	0	0	1	0	0	1	1	0	0	0	0	0	0	0	0	2	9	2575.33	2575.33	3580.65	0	0	1	2	1	0
id_1531	1	42.17	0	0	0	0	0	0	0	0	0	0	0	0	0	0	0	0	0	0	0	0	541.24	0	0	0	0	0	0
id_1532	1	42.17	0	0	0	0	0	0	0	0	0	0	0	0	0	0	0	0	2	12	4401.76	4401.76	5476.51	0	0	0	0	0	0
id_1533	1	42.18	0	0	0	0	0	0	0	0	0	0	0	1	1	0	0	0	0	0	0	0	3151.15	0	0	0	2	0	0
id_1534	1	42.18	0	0	0	0	0	0	0	0	0	0	0	0	0	0	0	0	10	74	23142.1	23142.1	3769.1	0	1	0	0	0	0
id_1535	1	42.2	0	0	0	1	0	0	0	0	0	0	0	0	0	0	1	0	1	48	8064	8064	1336.65	0	0	0	2	1	0
id_1536	1	42.2	0	0	1	0	1	0	0	0	0	0	0	0	0	0	0	0	1	38	10200.8	9381.82	9628.71	0	0	0	2	1	0
id_1537	1	42.23	0	0	0	0	0	0	0	0	0	0	0	0	0	0	0	0	0	0	0	0	185.25	0	0	0	0	0	0
id_1538	1	42.23	0	0	0	0	0	0	0	0	0	0	0	0	0	0	0	0	0	0	0	0	204	0	0	0	0	0	0
id_1539	1	42.23	0	0	0	0	0	0	0	0	0	0	0	0	0	0	0	0	0	0	0	0	3085.08	0	0	0	0	0	0
id_1540	1	42.23	1	0	0	0	0	0	0	0	0	0	0	0	0	0	0	0	10	97	96360.8	91090.4	957.6	0	1	0	0	0	0
id_1541	1	42.26	0	0	0	0	0	0	1	0	0	0	0	0	0	0	0	0	1	10	3239.46	3239.46	3473.94	0	0	1	0	0	0
id_1542	1	42.27	0	0	0	0	0	0	0	0	0	0	0	0	0	0	0	0	0	0	0	0	195	0	0	0	0	0	0
id_1543	0	42.28	0	0	0	0	0	0	0	0	0	0	1	0	0	0	0	0	0	0	0	0	4147	0	0	0	1	0	0
id_1544	1	42.3	0	0	0	0	0	0	0	0	0	0	0	0	0	0	0	0	0	0	0	0	257.09	0	0	0	0	0	0
id_1545	0	42.31	0	0	0	0	0	0	0	0	0	0	0	0	1	0	0	0	0	0	6266	0	6791	0	0	0	1	0	0
id_1546	1	42.33	0	0	0	0	0	0	0	0	0	0	0	0	0	0	0	0	0	0	0	0	270.62	0	0	0	0	0	0
id_1547	0	42.33	0	0	0	0	0	0	0	0	0	0	0	0	0	0	0	0	0	0	0	0	3223.96	0	0	0	0	0	0
id_1548	1	42.34	1	0	0	0	0	0	0	0	0	0	0	0	0	0	0	0	0	0	0	0	257.09	0	0	0	0	0	0
id_1549	0	42.37	0	0	0	0	0	0	0	0	0	0	0	0	0	0	0	0	0	0	0	0	195	0	0	0	0	0	0
id_1550	0	42.38	0	0	0	0	0	0	0	0	0	0	0	0	0	0	0	0	0	0	0	0	2549.8	0	0	0	0	0	0
id_1551	1	42.41	0	1	0	0	0	0	0	0	0	0	0	0	0	0	0	0	0	0	0	0	9455.81	0	0	0	1	1	0
id_1552	1	42.42	0	0	1	0	0	0	0	0	0	0	0	0	0	0	0	0	2	8	4230	4230	472	0	0	0	1	1	0
id_1553	1	42.42	0	0	0	0	0	0	0	0	0	0	0	0	0	0	0	0	0	0	0	0	3393.64	0	0	0	0	0	0
id_1554	0	42.42	0	0	0	0	0	0	0	0	0	0	0	0	0	0	0	0	2	6	3309.15	3309.15	780	0	0	0	0	0	0
id_1555	1	42.42	0	0	0	0	0	0	0	0	0	0	0	0	0	0	0	1	0	0	0	0	7277.92	0	0	0	1	0	0
id_1556	1	42.42	0	0	0	0	0	1	0	0	0	0	0	0	0	0	0	1	0	0	6568.84	0	2391.71	0	0	0	2	1	0
id_1557	0	42.42	0	0	0	0	0	0	0	0	0	0	0	0	0	0	0	1	3	49	14558.9	14017.7	3163.3	0	1	0	1	0	0
id_1558	1	42.42	0	0	0	0	0	0	1	1	0	0	0	1	0	0	0	0	5	18	28685.5	28685.5	3612.1	0	1	1	1	0	0
id_1559	0	42.43	0	0	0	0	0	0	0	0	0	0	0	0	0	0	0	1	0	0	0	0	195	0	0	0	1	0	0
id_1560	0	42.43	0	0	0	0	0	0	0	1	0	0	0	0	0	0	0	0	1	10	7113	7113	1592.2	0	0	1	1	0	0
id_1561	1	42.44	0	0	0	0	0	0	0	0	0	0	0	0	0	0	0	0	0	0	0	0	3384.86	0	0	0	0	0	0
id_1562	1	42.44	0	0	0	0	0	0	0	0	0	0	0	0	0	0	0	0	0	0	0	0	4209.66	0	0	0	0	0	0
id_1563	1	42.45	0	0	0	0	0	1	0	0	0	0	0	0	0	0	0	0	0	0	0	0	468.94	0	0	0	1	1	0
id_1564	0	42.45	0	0	0	0	0	0	0	0	0	0	0	0	0	0	0	0	1	1	305.74	305.74	5838.96	0	0	0	0	0	0
id_1565	0	42.46	0	0	0	0	0	0	0	0	0	0	0	0	0	0	0	0	0	0	0	0	1296.75	0	0	0	0	0	0
id_1566	1	42.46	0	0	0	0	0	0	0	0	0	0	0	0	0	0	0	0	2	15	3230	3230	2565.95	0	0	0	0	0	0
id_1567	1	42.46	0	1	0	0	0	0	0	0	0	0	0	0	0	0	0	0	0	0	0	0	2048.78	0	0	0	1	1	0
id_1568	1	42.47	0	0	0	0	0	1	0	0	0	0	0	0	0	0	0	0	0	0	780	0	3734	0	0	0	1	1	0
id_1569	0	42.48	0	0	0	0	0	0	1	0	0	0	0	0	0	0	0	0	1	1	270.78	270.78	3918.9	0	0	1	0	0	0
id_1570	1	42.51	0	0	0	0	0	0	0	0	0	0	0	0	0	0	0	0	0	0	2592	0	1959.44	0	0	0	0	0	0
id_1571	1	42.51	0	0	0	0	0	0	0	0	0	0	0	0	0	0	0	0	0	0	2514.6	0	3007.34	0	0	0	0	0	0
id_1572	1	42.51	0	0	0	0	0	0	0	0	0	0	0	0	0	0	0	0	1	2	1407	1407	390	0	0	0	0	0	0
id_1573	1	42.51	0	0	0	0	0	0	0	0	0	0	0	0	1	0	0	0	2	19	10145.1	4713.77	1549.87	0	0	0	1	0	0
id_1574	1	42.52	0	0	0	0	0	0	0	0	0	0	0	0	0	0	0	0	0	0	0	0	3185.35	0	0	0	0	0	0
id_1575	1	42.53	0	0	0	0	0	0	0	0	0	0	0	0	0	0	0	0	0	0	0	0	811.86	0	0	0	0	0	0
id_1576	0	42.53	0	0	0	0	0	0	0	0	0	0	0	0	0	0	0	0	0	0	0	0	864	0	0	0	0	0	0
id_1577	1	42.55	0	0	0	0	0	0	0	0	0	0	0	0	0	0	0	0	1	2	5710	3760	3769.1	0	0	0	0	0	0
id_1578	1	42.56	0	0	0	0	0	0	0	0	0	0	0	0	0	0	0	0	0	0	0	0	555.75	0	0	0	0	0	0
id_1579	1	42.57	0	0	1	0	0	0	0	0	0	0	0	0	0	0	0	0	2	4	2661.9	2661.9	3208.15	0	0	0	1	1	0
id_1580	1	42.58	0	0	0	0	0	0	1	1	0	0	0	1	0	0	0	0	0	0	0	0	3918.9	0	0	1	1	0	0
id_1581	0	42.59	0	0	0	0	0	0	0	0	0	0	0	0	0	0	0	0	1	4	2724.3	2724.3	4548.6	0	0	0	0	0	0
id_1582	1	42.59	0	1	0	0	0	0	1	0	0	0	0	0	0	0	1	0	0	0	0	0	2493	0	0	1	2	1	0
id_1583	1	42.6	0	0	0	0	0	0	0	0	0	0	0	0	0	0	0	0	0	0	926.25	0	2408.25	0	0	0	0	0	0
id_1584	1	42.6	0	0	0	1	0	0	0	0	0	0	0	0	0	0	0	0	1	7	3891	3891	542	0	0	0	1	1	0
id_1585	1	42.63	0	0	0	0	0	0	0	0	0	0	0	0	0	0	0	0	0	0	980.75	0	980.75	0	0	0	0	0	0
id_1586	1	42.64	0	0	0	0	0	0	0	0	0	0	0	0	0	0	0	0	0	0	0	0	2272.12	0	0	0	0	0	0
id_1587	0	42.66	0	0	0	0	0	0	0	0	0	0	0	0	0	0	0	0	0	0	0	0	270.62	0	0	0	0	0	0
id_1588	0	42.66	0	0	0	0	0	0	0	0	0	0	0	0	1	0	0	0	1	2	4924	4924	3948	0	0	0	1	0	0
id_1589	1	42.66	0	0	0	1	0	0	1	1	0	0	0	0	0	0	0	0	8	205	24902.6	24902.6	2244.65	0	1	1	2	1	0
id_1590	0	42.67	0	0	0	0	0	0	0	0	0	0	0	0	0	0	0	0	0	0	0	0	1407	0	0	0	0	0	0
id_1591	0	42.67	0	0	0	0	0	0	0	0	0	0	0	0	0	0	0	0	0	0	0	0	2290.45	0	0	0	0	0	0
id_1592	1	42.68	0	0	0	0	0	0	0	0	0	0	0	0	0	0	0	0	0	0	0	0	390	0	0	0	0	0	0
id_1593	1	42.7	0	0	0	0	0	0	0	0	0	0	0	0	0	0	0	0	0	0	390	0	1186	0	0	0	0	0	0
id_1594	1	42.71	0	0	0	0	0	0	0	0	0	0	0	0	0	0	0	0	0	0	390	0	390	0	0	0	0	0	0
id_1595	1	42.71	0	0	0	0	0	0	0	0	0	0	0	0	0	0	0	0	0	0	390	0	390	0	0	0	0	0	0
id_1596	0	42.71	0	0	0	0	0	0	0	0	0	0	0	0	0	0	0	0	0	0	0	0	6438.16	0	0	0	0	0	0
id_1597	1	42.71	0	1	0	0	0	0	0	0	0	0	0	1	0	0	0	0	0	0	0	0	2391.71	0	0	0	2	1	0
id_1598	1	42.73	0	0	1	0	0	0	0	0	0	0	0	0	0	0	0	0	0	0	0	0	7171.57	0	0	0	1	1	0
id_1599	1	42.73	0	1	0	0	0	0	0	0	0	0	0	0	0	0	0	0	0	0	0	0	2976.82	0	0	0	1	1	0
id_1600	1	42.74	0	0	0	0	0	0	0	0	0	0	0	0	0	0	0	0	0	0	0	0	541.24	0	0	0	0	0	0
id_1601	1	42.74	0	1	0	0	0	0	0	0	0	0	0	0	0	0	0	1	2	35	13205	11488	888	0	1	0	2	1	0
id_1602	1	42.74	0	0	0	0	0	0	0	0	0	0	0	0	0	0	0	0	2	17	21858.6	7624.28	3274.54	0	1	0	0	0	0
id_1603	0	42.74	0	0	0	0	0	0	1	1	0	0	0	0	0	0	0	0	0	0	0	0	4094.48	0	0	1	0	0	0
id_1604	1	42.75	0	0	1	0	0	0	0	0	0	0	0	1	0	0	0	0	1	24	20487	20487	2963	0	1	0	2	1	0
id_1605	0	42.76	0	0	0	0	0	0	0	0	0	0	0	0	0	0	0	0	0	0	0	0	390	0	0	0	0	0	0
id_1606	1	42.76	0	0	0	0	0	0	0	0	0	0	0	0	0	0	0	0	0	0	0	0	541.24	0	0	0	0	0	0
id_1607	1	42.76	0	0	0	0	0	0	0	0	0	0	0	0	0	0	0	0	0	0	0	0	2391.71	0	0	0	0	0	0
id_1608	1	42.76	0	0	1	1	0	0	0	0	0	0	0	0	0	0	0	1	13	67	36311.1	36311.1	2459.88	0	1	0	2	2	0
id_1609	1	42.77	0	0	0	0	0	0	0	0	0	0	0	0	0	0	0	0	1	7	4033.01	4033.01	2391.71	0	0	0	0	0	0
id_1610	1	42.77	0	1	0	0	0	0	0	0	0	0	0	0	0	0	0	0	0	0	0	0	3832.34	0	0	0	1	1	0
id_1611	1	42.78	0	0	0	0	0	0	0	0	0	0	0	0	0	0	0	0	0	0	0	0	195	0	0	0	0	0	0
id_1612	1	42.78	0	0	0	0	0	0	0	0	0	0	0	0	0	0	0	0	0	0	0	0	545.38	0	0	0	0	0	0
id_1613	1	42.79	0	0	0	0	0	0	0	0	0	0	0	0	0	0	0	0	0	0	0	0	1407	0	0	0	0	0	0
id_1614	1	42.79	0	0	0	0	0	0	0	0	0	0	0	0	0	0	0	1	0	0	0	0	2519.28	0	0	0	1	0	0
id_1615	1	42.79	1	0	0	0	0	0	0	0	0	0	0	1	0	0	0	0	3	137	25831.2	25831.2	1336.65	0	1	0	1	0	0
id_1616	1	42.79	0	0	0	0	0	0	1	1	0	0	0	0	1	0	0	1	3	16	4076	3803	1792	0	0	1	2	0	0
id_1617	1	42.8	0	0	0	0	0	0	0	0	0	0	0	0	0	0	0	0	4	148	62817.1	62817.1	4651.8	0	1	0	0	0	0
id_1618	0	42.8	0	0	0	0	0	0	1	0	0	0	0	0	0	0	0	0	0	0	3788.68	0	4094.48	0	0	1	0	0	0
id_1619	1	42.81	0	0	0	0	0	0	0	0	0	0	0	0	0	0	0	0	0	0	6912	0	6718.08	0	0	0	0	0	0
id_1620	1	42.83	0	0	0	0	0	0	0	0	0	0	0	0	0	0	0	0	0	0	0	0	771.27	0	0	0	0	0	0
id_1621	0	42.83	1	0	0	0	0	0	0	0	0	0	0	0	0	0	0	0	0	0	0	0	1082.48	0	0	0	0	0	0
id_1622	1	42.84	0	0	0	0	0	0	0	0	0	0	0	0	0	0	0	0	0	0	0	0	15595	0	0	0	0	0	0
id_1623	1	42.85	0	0	0	0	0	0	0	0	0	0	0	0	0	0	0	0	0	0	0	0	944.6	0	0	0	0	0	0
id_1624	1	42.85	0	0	0	0	0	0	0	0	0	0	0	0	0	0	1	0	0	0	762.28	0	3968.98	0	0	0	1	0	0
id_1625	1	42.85	0	0	0	0	0	0	0	0	0	0	0	0	0	0	0	0	0	0	0	0	2391.71	0	0	0	0	0	0
id_1626	1	42.85	0	0	0	1	0	0	1	0	0	0	0	0	0	0	0	0	0	0	0	0	5270.65	0	0	1	1	1	0
id_1627	1	42.86	0	0	0	0	0	0	0	0	0	0	0	0	0	0	0	0	0	0	0	0	541.24	0	0	0	0	0	0
id_1628	0	42.86	0	0	0	0	0	0	0	0	0	0	0	0	0	0	0	0	0	0	0	0	2769.9	0	0	0	0	0	0
id_1629	1	42.88	0	0	0	0	0	1	0	0	0	0	0	0	0	0	0	0	1	5	3148.89	3148.89	3965.36	0	0	0	1	1	0
id_1630	1	42.88	0	0	0	0	0	0	0	0	0	0	0	0	0	0	0	0	0	0	0	0	3671.36	0	0	0	0	0	0
id_1631	1	42.9	0	0	0	0	0	0	1	0	0	0	0	0	0	0	1	0	2	17	8188.96	8188.96	4094.48	0	0	1	1	0	0
id_1632	1	42.92	0	0	0	0	0	0	0	0	0	0	0	0	0	0	0	0	0	0	0	0	771.27	0	0	0	0	0	0
id_1633	0	42.93	0	0	0	0	0	0	0	0	0	0	0	0	0	0	0	0	0	0	0	0	5397	0	0	0	0	0	0
id_1634	0	42.94	0	0	0	0	0	0	0	0	0	0	0	0	0	0	0	0	3	68	26789.5	21231.9	7839	0	1	0	0	0	0
id_1635	1	42.95	0	0	0	0	0	0	0	0	0	0	0	0	0	0	0	0	0	0	0	0	952.8	0	0	0	0	0	0
id_1636	1	42.95	0	0	0	0	0	0	0	0	0	0	0	0	0	0	0	1	0	0	0	0	7087.21	0	0	0	1	0	0
id_1637	1	42.96	1	0	1	0	0	0	0	0	0	0	0	0	0	0	0	0	1	7	2701.59	2701.59	2142.26	0	0	0	1	1	0
id_1638	1	42.97	0	0	0	1	0	0	0	0	0	0	0	0	0	0	0	0	0	0	0	0	2967.37	0	0	0	1	1	0
id_1639	1	42.97	0	0	0	0	0	0	1	1	0	0	0	0	1	0	0	0	1	1	216	216	4130	0	0	1	2	0	0
id_1640	1	42.98	0	0	0	0	0	1	1	1	0	1	0	0	0	0	0	0	0	0	0	0	498	0	0	1	1	1	0
id_1641	1	42.99	0	0	0	0	0	0	0	0	0	0	0	0	0	0	0	0	0	0	0	0	1407	0	0	0	0	0	0
id_1642	0	42.99	0	0	0	0	0	0	0	0	0	0	0	0	1	0	0	0	4	97	32045	30346.3	1827.14	0	1	0	1	0	0
id_1643	1	43.01	0	0	1	0	0	0	0	0	0	0	0	0	0	0	0	0	1	13	6976.02	6976.02	1365.72	0	0	0	1	1	0
id_1644	0	43.02	0	0	0	0	0	0	0	0	0	0	0	0	0	0	0	0	1	2	1371	1371	5058.7	0	0	0	0	0	0
id_1645	1	43.04	0	0	0	0	0	1	0	0	0	0	0	0	0	0	0	0	0	0	0	0	914.85	0	0	0	1	1	0
id_1646	0	43.05	0	0	0	0	0	0	0	0	0	0	0	0	0	0	0	0	0	0	0	0	708	0	0	0	0	0	0
id_1647	1	43.05	0	0	0	0	0	0	0	0	0	0	0	0	0	0	0	0	0	0	0	0	3384.86	0	0	0	0	0	0
id_1648	1	43.05	1	0	0	0	0	0	0	0	0	0	0	0	0	0	0	0	0	0	0	0	3769.1	0	0	0	0	0	0
id_1649	1	43.05	0	0	0	0	0	0	1	1	0	0	0	0	0	0	0	0	4	40	71008	66421	1662	0	1	1	0	0	0
id_1650	0	43.06	0	0	0	1	0	0	0	0	0	0	0	0	0	0	1	0	1	6	2415.85	2415.85	2336.89	0	0	0	2	1	0
id_1651	1	43.06	0	0	0	0	0	0	0	0	0	0	0	0	0	0	0	0	0	0	0	0	2491.39	0	0	0	0	0	0
id_1652	1	43.06	0	0	0	0	0	0	0	0	0	0	0	0	1	0	0	0	0	0	0	0	7245.37	0	0	0	1	0	0
id_1653	1	43.06	0	0	0	0	0	0	0	0	0	0	0	0	0	0	0	0	0	0	0	0	8395.15	0	0	0	0	0	0
id_1654	1	43.07	0	0	0	0	0	0	0	0	0	0	0	0	0	0	0	0	0	0	585	0	1560	0	0	0	0	0	0
id_1655	1	43.08	0	0	1	0	0	0	0	0	0	0	0	0	0	0	0	0	1	5	3611.9	3611.9	2391.71	0	0	0	1	1	0
id_1656	0	43.08	0	0	0	0	0	1	0	0	0	0	0	0	0	0	0	0	1	3	5618.1	3568.82	6607.55	0	0	0	1	1	0
id_1657	1	43.1	0	0	0	0	0	0	0	0	0	0	0	0	0	0	0	0	0	0	0	0	270.62	0	0	0	0	0	0
id_1658	1	43.1	0	0	0	0	0	0	0	0	0	0	0	0	0	0	0	0	0	0	0	0	1296.75	0	0	0	0	0	0
id_1659	0	43.11	0	1	0	0	0	0	0	0	0	0	0	0	1	0	0	0	0	0	0	0	6203	0	0	0	2	1	0
id_1660	1	43.11	0	0	0	0	0	0	0	0	0	0	0	0	0	0	0	0	0	0	1361	0	562	0	0	0	0	0	0
id_1661	1	43.13	0	0	0	0	0	0	0	0	0	0	0	0	0	0	0	0	0	0	0	0	390	0	0	0	0	0	0
id_1662	1	43.14	0	0	0	0	0	0	0	0	0	0	0	0	0	0	0	0	0	0	0	0	2272.12	0	0	0	0	0	0
id_1663	0	43.14	0	0	0	0	0	0	0	0	0	0	0	0	0	0	0	0	0	0	4536	0	6158.24	0	0	0	0	0	0
id_1664	1	43.16	0	0	0	0	0	0	0	0	0	0	0	0	0	0	1	0	0	0	0	0	1870	0	0	0	1	0	0
id_1665	0	43.17	0	1	1	0	1	1	0	0	0	0	0	0	0	0	0	0	0	0	975	0	6038.1	0	0	0	2	3	0
id_1666	1	43.18	0	0	0	0	0	0	0	0	0	0	0	0	0	0	0	0	0	0	0	0	6029.65	0	0	0	0	0	0
id_1667	0	43.2	1	0	1	1	0	0	0	0	0	0	0	0	0	0	0	0	0	0	811.86	0	2391.71	0	0	0	2	2	0
id_1668	0	43.22	0	0	0	0	0	0	0	0	0	0	0	0	0	0	0	0	0	0	0	0	1407	0	0	0	0	0	0
id_1669	0	43.22	0	0	0	0	0	0	0	0	0	0	0	0	0	0	0	0	1	7	3551.16	3551.16	312.97	0	0	0	0	0	0
id_1670	0	43.23	0	0	1	0	0	0	0	0	0	0	0	0	0	0	0	0	0	0	0	0	390	0	0	0	1	1	0
id_1671	1	43.23	0	0	0	0	0	0	0	0	0	0	0	0	0	0	0	0	0	0	0	0	1152	0	0	0	0	0	0
id_1672	0	43.23	0	0	0	0	0	0	0	0	0	0	0	1	0	0	0	0	0	0	0	0	3151.15	0	0	0	1	0	0
id_1673	0	43.24	0	0	0	0	0	1	0	0	0	0	0	0	0	0	0	0	0	0	0	0	187.15	0	0	0	1	1	0
id_1674	0	43.24	0	0	0	0	0	0	0	0	0	0	0	0	1	0	0	0	0	0	0	0	257.09	0	0	0	1	0	0
id_1675	1	43.25	0	0	0	0	0	0	0	0	0	0	0	0	0	0	0	1	0	0	0	0	257.09	0	0	0	1	0	0
id_1676	1	43.26	0	1	0	0	0	0	1	0	0	1	0	0	1	0	0	0	0	0	0	0	637	0	0	1	2	1	0
id_1677	1	43.27	0	0	0	0	0	0	0	0	0	0	0	0	0	0	0	0	0	0	0	0	390	0	0	0	0	0	0
id_1678	1	43.28	0	0	0	0	0	0	0	0	0	0	0	0	0	0	0	0	1	3	6347	6347	195	0	0	0	0	0	0
id_1679	1	43.29	0	0	0	0	0	0	0	0	0	0	0	0	0	0	0	0	0	0	0	0	270.62	0	0	0	0	0	0
id_1680	1	43.31	0	0	0	0	0	0	0	0	0	0	0	0	0	0	0	0	1	3	863.1	863.1	3230.1	0	0	0	0	0	0
id_1681	1	43.32	0	0	0	0	0	0	0	0	0	0	0	0	0	0	0	0	0	0	0	0	270.62	0	0	0	0	0	0
id_1682	1	43.32	0	0	0	0	0	0	1	0	0	0	0	0	0	0	0	1	2	46	7897	7897	3295	0	0	1	1	0	0
id_1683	1	43.33	0	0	0	0	0	0	0	0	0	0	0	0	0	0	0	0	0	0	0	0	4402.8	0	0	0	0	0	0
id_1684	0	43.33	0	0	0	0	0	0	1	1	0	0	0	0	0	0	0	0	1	10	3572	3572	3580.65	0	0	1	0	0	0
id_1685	0	43.34	0	0	0	0	0	0	0	0	0	0	0	0	0	0	0	0	0	0	0	0	195	0	0	0	0	0	0
id_1686	1	43.34	0	0	0	0	0	0	0	0	0	0	0	0	0	0	0	0	0	0	0	0	541.24	0	0	0	0	0	0
id_1687	1	43.34	0	0	0	0	0	0	0	0	0	0	0	0	0	0	0	0	0	0	0	0	6351.7	0	0	0	0	0	0
id_1688	0	43.35	0	0	0	0	0	0	0	0	0	0	0	0	0	0	0	0	0	0	0	0	2391.71	0	0	0	0	0	0
id_1689	0	43.35	0	0	0	0	0	0	0	0	0	0	0	0	0	0	0	0	1	2	2655.66	2655.66	221.2	0	0	0	0	0	0
id_1690	1	43.36	0	0	0	0	0	0	0	0	0	0	0	0	0	0	1	0	1	0	237.96	237.96	2391.71	0	0	0	1	0	0
id_1691	1	43.37	0	0	0	0	0	0	0	0	0	0	0	0	0	0	0	0	0	0	190.56	0	4978.06	0	0	0	0	0	0
id_1692	1	43.37	0	0	0	0	0	0	0	0	0	0	0	0	0	0	0	0	1	2	1407	1407	195	0	0	0	0	0	0
id_1693	1	43.37	0	0	0	0	0	0	0	0	0	0	0	0	0	0	0	0	0	0	0	0	2782	0	0	0	0	0	0
id_1694	0	43.37	0	0	0	0	0	0	0	0	0	0	0	0	0	0	0	0	1	6	3551.16	3551.16	312.97	0	0	0	0	0	0
id_1695	1	43.38	0	0	0	0	0	0	0	0	0	0	0	0	0	0	0	0	0	0	0	0	257.09	0	0	0	0	0	0
id_1696	1	43.38	1	0	0	0	0	0	0	0	0	0	0	0	0	0	0	0	0	0	0	0	2367.8	0	0	0	0	0	0
id_1697	1	43.38	0	0	0	0	0	0	1	1	1	0	0	0	0	0	0	0	0	0	944	0	944	0	0	1	1	0	0
id_1698	1	43.41	0	0	0	0	0	0	0	0	0	0	0	0	0	0	0	0	0	0	0	0	1266.3	0	0	0	0	0	0
id_1699	0	43.42	0	0	0	0	0	0	0	0	0	0	0	0	0	0	0	0	0	0	0	0	541.24	0	0	0	0	0	0
id_1700	1	43.42	0	0	0	0	0	0	0	0	0	0	0	0	0	0	0	0	0	0	0	0	1157.74	0	0	0	0	0	0
id_1701	1	43.44	0	0	0	0	0	0	0	0	0	0	0	0	0	0	0	0	0	0	0	0	1199	0	0	0	0	0	0
id_1702	1	43.44	0	0	0	0	0	0	1	0	0	0	0	0	0	0	0	1	1	4	2290.45	2290.45	3384	0	0	1	1	0	0
id_1703	1	43.46	0	0	0	0	0	0	0	0	0	0	0	0	0	0	0	0	0	0	0	0	3274.53	0	0	0	0	0	0
id_1704	1	43.46	0	1	0	0	0	0	1	1	1	0	0	0	0	0	0	1	1	1	511.81	239.12	3272.28	0	0	1	2	1	0
id_1705	1	43.47	0	0	0	0	0	0	0	0	0	0	0	0	0	0	0	0	0	0	0	0	541.24	0	0	0	0	0	0
id_1706	0	43.47	0	0	0	0	0	0	0	0	0	0	0	0	0	0	1	0	1	4	2083.2	672	235.2	0	0	0	1	0	0
id_1707	1	43.47	0	0	0	0	0	0	0	1	0	0	0	0	0	0	0	0	1	5	1986.45	1986.45	3054.25	0	0	1	0	0	0
id_1708	0	43.48	0	0	0	0	0	0	0	0	0	0	0	0	0	0	0	0	0	0	0	0	4999.88	0	0	0	0	0	0
id_1709	0	43.49	0	0	0	0	0	0	0	0	0	0	0	0	0	0	0	0	0	0	0	0	2407.32	0	0	0	0	0	0
id_1710	0	43.51	0	0	1	0	0	0	0	0	0	0	0	0	0	0	0	0	0	0	0	0	1407	0	0	0	1	1	0
id_1711	1	43.51	0	0	0	0	0	0	0	0	0	0	0	0	0	0	0	0	0	0	982.94	0	1250.18	0	0	0	0	0	0
id_1712	0	43.51	0	0	0	0	0	0	0	0	0	0	0	0	1	0	0	0	1	6	2581.15	2581.15	1293.9	0	0	0	1	0	0
id_1713	1	43.53	0	0	0	0	0	0	0	0	0	0	0	0	0	0	0	0	0	0	0	0	185.25	0	0	0	0	0	0
id_1714	1	43.54	0	0	0	0	0	0	0	0	0	0	0	0	0	0	0	0	0	0	0	0	2391.71	0	0	0	0	0	0
id_1715	1	43.56	0	0	0	0	0	0	0	0	0	0	0	0	0	0	0	0	0	0	0	0	2912.52	0	0	0	0	0	0
id_1716	1	43.56	0	0	0	0	0	1	1	1	0	1	0	0	0	0	0	0	0	0	0	0	4370.77	0	0	1	2	1	0
id_1717	0	43.57	0	0	0	0	0	0	0	0	0	0	0	0	0	0	1	0	0	0	0	0	2391.71	0	0	0	1	0	0
id_1718	1	43.57	0	0	1	0	0	0	0	0	0	0	0	0	0	0	0	0	4	18	11339.9	10780.1	9797.2	0	1	0	1	1	0
id_1719	0	43.58	0	1	0	0	0	0	0	0	0	0	0	0	0	0	0	0	0	0	5184	0	5878.32	0	0	0	1	1	0
id_1720	1	43.62	0	0	0	0	0	0	0	0	0	0	0	0	0	0	0	0	0	0	2808	0	3638.96	0	0	0	0	0	0
id_1721	1	43.63	0	0	0	0	0	0	0	0	0	0	0	0	0	0	0	0	0	0	0	0	2391.71	0	0	0	0	0	0
id_1722	0	43.66	0	0	0	0	0	0	0	0	0	0	0	0	0	0	0	0	0	0	0	0	1285.45	0	0	0	0	0	0
id_1723	1	43.66	0	0	0	0	0	1	0	0	0	0	0	0	0	0	0	0	0	0	510.79	0	6743.41	0	0	0	1	1	0
id_1724	1	43.66	0	0	0	0	0	0	1	1	0	0	0	1	0	0	0	0	0	0	0	0	514.18	0	0	1	1	0	0
id_1725	0	43.67	0	1	0	0	0	0	0	0	0	0	0	0	0	0	0	0	0	0	0	0	3572	0	0	0	1	1	0
id_1726	1	43.67	0	0	1	1	0	1	1	0	0	0	0	0	0	0	0	0	7	12	16064.2	15777	6626.14	0	1	1	2	3	0
id_1727	1	43.68	0	0	0	0	0	0	0	0	0	0	0	0	0	0	0	0	0	0	0	0	541.24	0	0	0	0	0	0
id_1728	1	43.68	0	0	0	0	0	0	0	0	0	0	0	0	0	0	0	0	0	0	0	0	1407	0	0	0	0	0	0
id_1729	0	43.69	0	0	0	0	0	0	0	0	0	0	0	0	0	0	0	1	0	0	0	0	3580.65	0	0	0	1	0	0
id_1730	1	43.7	0	0	0	0	0	0	0	0	0	0	0	1	0	0	0	0	0	0	0	0	3151.15	0	0	0	1	0	0
id_1731	1	43.71	0	0	0	0	0	0	0	0	0	0	0	0	0	0	0	0	0	0	0	0	3313.08	0	0	0	0	0	0
id_1732	0	43.71	0	0	0	0	0	0	0	0	0	0	0	0	0	0	0	0	0	0	0	0	14715.1	0	0	0	0	0	0
id_1733	1	43.73	0	0	0	0	0	0	0	0	0	0	0	0	0	0	0	1	0	0	0	0	1824	0	0	0	1	0	0
id_1734	1	43.74	0	0	1	0	0	0	0	0	0	0	0	0	0	0	0	0	1	3	2899.4	2899.4	3440.33	0	0	0	1	1	0
id_1735	0	43.74	0	1	0	0	0	0	0	0	0	0	0	0	0	0	1	1	0	0	0	0	2728	0	0	0	2	1	0
id_1736	1	43.75	0	0	0	0	0	0	0	0	0	0	0	0	0	0	0	0	0	0	390	0	195	0	0	0	0	0	0
id_1737	0	43.75	0	0	0	0	0	0	0	0	0	0	0	0	0	0	0	0	0	0	0	0	1407	0	0	0	0	0	0
id_1738	1	43.75	0	0	1	0	0	0	1	0	0	0	0	0	1	0	1	1	7	262	65471.4	65471.4	3769.1	0	1	1	2	1	0
id_1739	1	43.76	0	0	0	0	0	0	1	1	0	0	0	0	0	0	0	0	0	0	0	0	8810	0	0	1	1	0	0
id_1740	1	43.77	0	0	0	0	0	0	0	0	0	0	0	0	0	0	0	0	1	12	1407	1407	1336.65	0	0	0	0	0	0
id_1741	0	43.78	0	0	0	0	0	0	0	0	0	0	0	0	0	0	0	0	0	0	585	0	1082.48	0	0	0	0	0	0
id_1742	0	43.79	0	0	0	0	0	0	0	0	0	0	0	0	0	0	0	0	0	0	585	0	195	0	0	0	0	0	0
id_1743	0	43.79	0	0	0	0	0	0	0	0	0	0	0	0	0	0	0	0	0	0	0	0	811.86	0	0	0	0	0	0
id_1744	1	43.79	0	0	0	0	0	0	0	0	0	0	0	0	0	0	0	0	0	0	541.24	0	270.62	0	0	0	0	0	0
id_1745	0	43.81	0	0	0	0	0	0	0	0	0	0	0	0	0	0	0	0	0	0	0	0	370.5	0	0	0	0	0	0
id_1746	1	43.81	0	0	0	0	0	0	0	0	0	0	0	0	0	0	0	0	1	13	1680.47	918.23	270.62	0	0	0	0	0	0
id_1747	1	43.81	1	0	0	0	0	0	0	0	0	0	0	0	0	0	1	0	0	0	0	0	2272.12	0	0	0	1	0	0
id_1748	1	43.81	0	0	0	0	0	0	1	1	0	0	0	0	0	0	0	0	1	7	1935	1935	195	0	0	1	0	0	0
id_1749	0	43.82	0	0	0	0	0	0	0	0	0	0	0	0	0	0	0	0	0	0	0	0	270.62	0	0	0	0	0	0
id_1750	1	43.83	0	0	0	0	0	0	0	0	0	0	0	0	0	0	0	0	1	6	1407	1407	307.8	0	0	0	0	0	0
id_1751	1	43.83	0	1	0	0	0	0	1	1	0	0	0	0	0	0	0	0	0	0	0	0	4013	0	0	1	2	1	0
id_1752	1	43.83	0	0	0	0	0	1	1	1	1	0	0	0	0	0	0	0	0	0	2360	0	4908.42	0	0	1	2	1	0
id_1753	1	43.84	0	0	0	0	0	0	0	0	0	0	0	0	0	0	0	0	0	0	0	0	555.75	0	0	0	0	0	0
id_1754	1	43.85	0	0	0	0	0	0	0	0	0	0	0	0	0	0	0	0	0	0	0	0	473.1	0	0	0	0	0	0
id_1755	1	43.85	1	0	0	0	0	0	1	0	0	0	0	0	0	0	0	0	0	0	0	0	4013	0	0	1	0	0	0
id_1756	0	43.87	0	0	0	0	0	0	0	0	0	0	0	0	0	0	0	0	0	0	0	0	771.27	0	0	0	0	0	0
id_1757	0	43.87	0	0	0	0	0	0	0	0	0	0	0	0	0	0	0	0	0	0	0	0	2768.73	0	0	0	0	0	0
id_1758	1	43.87	0	0	0	0	0	0	0	0	0	0	0	0	0	0	0	0	4	29	5846.34	5846.34	1840.64	0	0	0	0	0	0
id_1759	1	43.87	1	0	0	0	0	0	1	1	0	0	0	0	0	0	0	0	3	66	14077	12969	1560	0	1	1	1	0	0
id_1760	0	43.88	0	0	0	0	0	0	0	0	0	0	0	0	0	0	0	0	0	0	0	0	541.24	0	0	0	0	0	0
id_1761	0	43.88	0	0	0	0	0	0	0	0	0	0	0	1	0	0	1	0	4	30	9584.64	8200.4	2391.71	0	0	0	2	0	0
id_1762	0	43.89	0	0	0	0	0	1	0	0	0	0	0	0	0	0	0	0	0	0	0	0	390	0	0	0	1	1	0
id_1763	0	43.89	0	0	0	0	0	0	0	0	0	0	0	0	1	0	0	0	0	0	0	0	2800	0	0	0	1	0	0
id_1764	1	43.9	0	0	0	0	0	0	0	0	0	0	0	0	0	0	0	1	0	0	4536	0	2142	0	0	0	1	0	0
id_1765	1	43.92	0	0	0	0	0	0	0	0	0	0	0	0	0	0	0	0	0	0	0	0	1336.65	0	0	0	0	0	0
id_1766	1	43.92	0	0	0	0	0	0	0	0	0	0	0	0	0	0	0	0	0	0	0	0	2667.84	0	0	0	0	0	0
id_1767	1	43.92	0	0	0	1	0	0	0	0	0	0	0	0	0	0	0	0	1	2	3131.26	2048.78	1082.48	0	0	0	1	1	0
id_1768	1	43.94	0	0	0	0	0	0	0	0	0	0	0	0	0	0	0	0	0	0	0	0	956.76	0	0	0	0	0	0
id_1769	1	43.94	0	0	0	0	0	0	0	0	0	0	0	0	0	0	0	0	0	0	0	0	1149.9	0	0	0	0	0	0
id_1770	1	43.95	0	0	0	0	0	0	1	0	0	0	0	0	1	0	0	0	2	14	4010.05	4010.05	283	0	0	1	1	0	1
id_1771	1	43.97	0	0	0	0	0	0	0	0	0	0	0	0	0	0	0	0	0	0	3047	0	1407	0	0	0	0	0	0
id_1772	0	43.97	0	0	0	1	0	0	0	0	0	0	0	0	0	0	0	0	0	0	440	0	39987	0	0	0	1	1	0
id_1773	0	43.98	0	0	0	0	0	0	0	0	0	0	0	0	0	0	0	1	1	2	5112.9	5112.9	2520	0	0	0	1	0	0
id_1774	1	44	0	0	0	0	0	1	0	0	0	0	0	0	0	0	0	0	0	0	0	0	448.4	0	0	0	1	1	0
id_1775	1	44.02	0	0	0	0	0	0	0	0	0	0	0	0	0	0	0	0	0	0	9102	0	555.75	0	0	0	0	0	0
id_1776	1	44.03	0	0	0	0	0	0	0	0	0	0	0	0	0	0	0	0	0	0	0	0	1407	0	0	0	0	0	0
id_1777	1	44.03	0	0	0	0	0	0	0	0	0	0	0	0	0	0	0	0	1	2	953	953	1919.15	0	0	0	0	0	0
id_1778	1	44.03	0	0	0	0	0	0	0	0	0	0	0	0	0	0	0	0	0	0	5335.68	0	2706.2	0	0	0	0	0	0
id_1779	0	44.04	0	0	0	0	0	0	0	0	0	0	0	0	0	0	0	0	0	0	0	0	811.86	0	0	0	0	0	0
id_1780	0	44.04	0	0	0	0	0	0	0	0	0	0	0	0	0	0	0	0	0	0	4752	0	6438.16	0	0	0	0	0	0
id_1781	1	44.05	0	0	0	0	0	0	0	0	0	0	0	0	0	0	0	0	0	0	0	0	555.75	0	0	0	0	0	0
id_1782	1	44.09	0	0	0	0	0	0	0	0	0	0	0	0	0	0	0	0	0	0	195	0	195	0	0	0	0	0	0
id_1783	0	44.09	0	0	0	0	0	0	0	0	0	0	0	0	0	0	0	0	1	3	3739.4	3258.36	381.12	0	0	0	0	0	0
id_1784	1	44.1	0	0	0	0	0	0	0	0	0	0	0	0	0	0	0	0	0	0	1296.75	0	1667.25	0	0	0	0	0	0
id_1785	1	44.11	0	1	0	0	0	0	1	0	0	0	0	0	0	0	0	0	4	21	11745.2	11745.2	2492.42	0	1	1	1	1	0
id_1786	0	44.12	0	0	0	0	0	0	0	0	0	0	1	0	0	0	0	0	0	0	1364.2	0	7185	0	0	0	1	0	0
id_1787	0	44.13	0	0	0	0	0	0	0	0	0	0	0	0	0	0	0	0	0	0	0	0	1755	0	0	0	0	0	0
id_1788	1	44.13	1	0	0	0	0	0	1	0	0	0	0	0	0	0	0	0	0	0	0	0	6764	0	0	1	0	0	0
id_1789	1	44.14	0	0	0	0	0	0	1	1	1	0	1	0	0	0	0	0	4	89	15086.3	15086.3	3360.36	0	1	1	2	0	1
id_1790	1	44.15	0	0	0	0	0	0	0	0	0	0	0	0	0	0	0	0	0	0	0	0	1407	0	0	0	0	0	0
id_1791	0	44.16	0	0	0	0	0	0	0	0	0	0	0	0	0	0	0	0	0	0	0	0	1407	0	0	0	0	0	0
id_1792	1	44.16	0	0	0	0	0	0	0	0	0	0	0	0	0	0	0	0	6	29	5587.08	5587.08	2244.65	0	0	0	0	0	0
id_1793	1	44.19	0	0	0	0	0	0	0	0	0	0	0	0	0	0	0	0	0	0	0	0	195	0	0	0	0	0	0
id_1794	1	44.2	0	1	0	0	0	0	0	0	0	0	0	0	0	0	0	0	1	7	5476.51	5476.51	3524.82	0	0	0	1	1	1
id_1795	1	44.21	0	0	0	0	0	0	0	0	0	0	0	0	0	0	0	0	0	0	926.25	0	2570.9	0	0	0	0	0	0
id_1796	0	44.25	0	0	0	0	0	0	0	0	0	0	1	0	0	0	0	0	0	0	0	0	270.62	0	0	0	1	0	0
id_1797	1	44.25	0	0	0	0	0	0	0	0	0	0	0	0	0	0	0	0	1	6	3223.96	3223.96	352.8	0	0	0	0	0	0
id_1798	1	44.25	0	0	0	0	1	0	0	0	0	0	0	0	0	0	0	0	0	0	0	0	3644.06	0	0	0	1	0	0
id_1799	1	44.26	0	0	0	0	0	0	0	0	0	0	0	0	0	0	0	0	0	0	940	0	1103.43	0	0	0	0	0	0
id_1800	0	44.26	0	0	0	0	0	0	0	0	0	0	0	0	0	0	0	0	1	5	4794.17	2202.17	3359.04	0	0	0	0	0	0
id_1801	1	44.26	1	1	0	0	0	0	1	1	0	0	0	1	1	0	0	1	1	1	204.25	204.25	493.05	0	0	1	2	1	0
id_1802	1	44.28	0	0	0	0	0	0	0	0	0	0	0	0	0	0	0	0	0	0	1715.04	0	381.12	0	0	0	0	0	0
id_1803	1	44.28	0	0	0	0	1	1	0	0	0	0	0	0	0	0	0	0	0	0	0	0	2936.97	0	0	0	2	1	0
id_1804	1	44.28	0	0	0	0	0	1	1	1	0	0	0	0	0	0	0	0	0	0	270.78	0	1895.46	0	0	1	1	1	0
id_1805	1	44.29	0	0	0	0	0	0	0	0	0	0	0	0	0	0	0	0	0	0	2730	0	1560	0	0	0	0	0	0
id_1806	1	44.29	0	0	0	0	0	0	0	0	0	0	0	0	0	0	0	0	1	8	2558.01	2558.01	5649.52	0	0	0	0	0	0
id_1807	0	44.29	0	0	0	0	0	0	0	0	0	0	0	0	0	0	0	0	0	0	0	0	9941.42	0	0	0	0	0	0
id_1808	1	44.3	0	0	0	0	0	0	0	0	0	0	0	0	0	0	0	0	0	0	0	0	195	0	0	0	0	0	0
id_1809	0	44.3	0	0	0	0	0	0	0	0	0	0	0	0	0	0	0	0	0	0	0	0	257.09	0	0	0	0	0	0
id_1810	1	44.31	0	0	1	0	0	0	0	1	0	0	0	0	0	0	0	0	1	4	2391.71	2391.71	2391.71	0	0	1	2	1	0
id_1811	0	44.32	0	0	0	0	0	0	0	0	0	0	0	0	0	0	0	0	0	0	0	0	257.09	0	0	0	0	0	0
id_1812	0	44.32	0	0	0	0	0	0	0	0	0	0	1	0	0	0	1	0	0	0	0	0	1623.72	0	0	0	2	0	0
id_1813	1	44.32	0	0	1	0	0	0	0	0	0	0	0	0	0	0	0	0	0	0	540	0	8128	0	0	0	1	1	0
id_1814	1	44.32	0	0	0	0	0	0	1	0	0	0	0	0	0	0	0	0	0	0	0	0	812.34	0	0	1	0	0	0
id_1815	1	44.33	0	0	0	0	0	0	0	0	0	0	0	0	0	0	0	0	0	0	0	0	3580.65	0	0	0	0	0	0
id_1816	1	44.35	0	0	0	0	0	0	0	0	0	0	0	0	0	0	0	0	1	7	1171	781	3115.79	0	0	0	0	0	0
id_1817	1	44.36	0	0	0	0	0	0	0	0	0	0	0	0	0	0	0	0	1	11	1407	1407	390	0	0	0	0	0	0
id_1818	0	44.36	0	0	0	0	0	0	0	0	0	0	0	0	0	0	0	0	1	32	6704.4	6302.4	1176	0	0	0	0	0	0
id_1819	1	44.37	0	0	0	0	1	0	0	0	0	0	0	0	0	0	0	0	5	8	4687.27	4687.27	5012.73	0	0	0	1	0	0
id_1820	1	44.4	0	0	0	0	0	0	0	0	0	0	0	0	0	0	0	0	0	0	2397.35	0	270.62	0	0	0	0	0	0
id_1821	0	44.4	1	0	0	0	0	0	0	0	0	0	0	0	0	0	0	0	1	8	2260.52	2260.52	6528.42	0	0	0	0	0	0
id_1822	0	44.42	0	0	0	0	0	0	0	0	0	0	0	0	0	0	0	0	0	0	0	0	381.12	0	0	0	0	0	0
id_1823	1	44.42	0	0	0	0	0	0	0	0	0	0	0	0	0	0	0	0	0	0	0	0	780	0	0	0	0	0	0
id_1824	1	44.42	0	0	0	0	0	0	1	0	0	0	0	1	0	0	0	0	0	0	2664	0	2045.16	0	0	1	1	0	0
id_1825	1	44.43	0	0	0	0	0	0	1	1	1	0	0	0	0	0	0	0	1	10	7232.56	2512.56	8453.39	0	0	1	0	0	0
id_1826	1	44.44	0	0	0	0	0	0	0	0	0	0	0	0	0	0	0	0	0	0	0	0	3769.1	0	0	0	0	0	0
id_1827	1	44.44	0	0	0	0	0	0	0	0	0	0	0	0	0	0	0	0	0	0	0	0	7172	0	0	0	0	0	0
id_1828	1	44.46	0	0	0	0	0	0	0	0	0	0	0	0	0	0	0	0	0	0	0	0	259.06	0	0	0	0	0	0
id_1829	1	44.46	0	0	0	0	0	0	0	0	0	0	0	0	0	0	0	0	0	0	0	0	270.62	0	0	0	0	0	0
id_1830	0	44.46	1	0	0	0	0	0	1	1	0	0	0	0	0	0	0	0	1	6	3470.4	3222.4	13026.4	0	0	1	1	0	0
id_1831	1	44.47	0	0	0	0	0	1	1	0	0	0	0	0	0	0	0	0	6	45	18075.8	18075.8	3767.09	0	1	1	1	1	0
id_1832	1	44.49	0	0	1	0	0	0	0	0	0	0	0	0	0	0	0	0	0	0	0	0	185.25	0	0	0	1	1	0
id_1833	1	44.49	0	0	0	0	0	0	0	0	0	0	0	0	0	0	0	0	0	0	0	0	2724.38	0	0	0	0	0	0
id_1834	1	44.49	0	0	1	1	0	1	0	0	0	0	0	0	0	0	0	0	0	0	0	0	7593.36	0	0	0	2	3	0
id_1835	1	44.5	0	0	0	0	0	0	0	0	0	0	0	0	0	0	0	0	0	0	1529	0	1407	0	0	0	0	0	0
id_1836	1	44.5	0	0	0	0	0	0	0	0	0	0	0	0	0	0	1	0	0	0	0	0	3769.1	0	0	0	1	0	0
id_1837	0	44.51	0	0	0	0	0	0	0	0	0	0	0	0	0	0	0	0	0	0	944	0	1407	0	0	0	0	0	0
id_1838	1	44.51	0	0	1	1	0	0	0	0	0	0	0	0	0	0	0	0	0	0	0	0	2818.65	0	0	0	2	2	0
id_1839	0	44.51	0	0	0	0	0	0	0	0	0	0	0	0	1	0	0	0	1	7	6916	3948	1293.9	0	0	0	1	0	0
id_1840	1	44.52	0	0	0	0	0	0	0	0	0	0	0	0	0	0	0	0	0	0	0	0	541.24	0	0	0	0	0	0
id_1841	1	44.52	0	0	0	0	0	0	0	0	0	0	0	0	0	0	0	1	0	0	0	0	1416	0	0	0	1	0	0
id_1842	1	44.52	0	0	0	0	0	0	1	0	0	0	0	0	0	0	0	0	0	0	0	0	319.17	0	0	1	0	0	0
id_1843	1	44.52	0	0	0	0	0	0	1	1	0	0	0	0	0	0	0	0	0	0	0	0	4149.22	0	0	1	1	0	0
id_1844	1	44.53	0	0	0	0	0	0	0	0	0	0	0	0	0	0	0	0	0	0	0	0	270.62	0	0	0	0	0	0
id_1845	1	44.53	0	0	0	1	0	0	0	0	0	0	0	0	0	0	0	0	0	0	3510	0	3760	0	0	0	1	1	0
id_1846	0	44.53	0	0	0	0	0	0	0	0	0	0	0	0	0	0	0	0	0	0	6696	0	5397	0	0	0	0	0	0
id_1847	1	44.54	0	0	0	0	0	0	0	0	0	0	0	0	0	0	0	0	0	0	0	0	5251.86	0	0	0	0	0	0
id_1848	0	44.54	0	0	0	0	0	0	0	0	0	0	0	0	0	0	0	0	0	0	14783.9	0	1507.65	0	1	0	0	0	0
id_1849	1	44.55	0	0	0	0	0	0	0	0	0	0	0	0	0	0	0	0	0	0	0	0	270.62	0	0	0	0	0	0
id_1850	1	44.55	0	1	0	0	0	1	1	0	0	0	0	0	0	0	0	0	0	0	0	0	3379	0	0	1	2	2	0
id_1851	0	44.55	0	0	0	0	0	0	1	1	0	0	0	0	0	0	0	0	0	0	0	0	3392	0	0	1	1	0	0
id_1852	0	44.58	0	0	0	0	0	0	0	0	0	0	0	0	0	0	0	1	0	0	0	0	3384	0	0	0	1	0	0
id_1853	1	44.58	0	0	1	0	0	1	0	0	0	0	0	0	0	0	0	0	1	2	3710	1927.8	3952	0	0	0	2	2	0
id_1854	0	44.59	0	0	0	0	0	0	0	0	0	0	0	0	0	0	0	0	0	0	0	0	270.62	0	0	0	0	0	0
id_1855	1	44.59	0	0	0	0	0	0	1	1	0	0	0	0	0	0	0	0	0	0	0	0	920.32	0	0	1	1	0	0
id_1856	1	44.59	0	1	0	0	0	0	1	1	0	0	0	0	0	0	0	0	0	0	1052.6	0	1121	0	0	1	2	1	0
id_1857	0	44.6	0	0	0	0	0	0	0	0	0	0	0	0	0	0	0	0	0	0	2340	0	4329.92	0	0	0	0	0	0
id_1858	0	44.6	0	0	0	0	0	1	0	0	0	0	0	0	0	0	0	0	0	0	1839.2	0	236	0	0	0	1	1	0
id_1859	1	44.6	0	0	0	0	0	0	0	0	0	0	0	0	0	0	0	0	0	0	0	0	2495.52	0	0	0	0	0	0
id_1860	1	44.6	0	0	0	0	0	0	0	0	0	0	0	0	0	0	0	0	2	8	6469.26	6469.26	2152.54	0	0	0	0	0	0
id_1861	1	44.6	0	1	0	0	0	0	1	1	0	0	0	0	0	0	0	0	2	10	8389.33	8389.33	3271.76	0	0	1	1	1	0
id_1862	1	44.61	0	0	0	0	0	0	0	0	0	0	0	0	0	0	0	0	0	0	6696	0	5616	0	0	0	0	0	0
id_1863	1	44.62	0	0	0	0	0	0	0	0	0	0	0	0	0	0	0	0	0	0	0	0	195	0	0	0	0	0	0
id_1864	1	44.62	0	0	0	0	0	0	0	0	0	0	0	0	0	0	0	0	0	0	0	0	3411.22	0	0	0	0	0	0
id_1865	1	44.64	0	0	0	0	0	0	0	0	0	0	0	0	0	0	0	0	0	0	0	0	622.84	0	0	0	0	0	0
id_1866	1	44.64	0	0	0	0	0	0	0	0	0	0	0	0	0	0	0	0	0	0	741	0	185.25	0	0	0	0	0	0
id_1867	1	44.64	0	0	0	0	0	0	1	0	0	0	0	0	0	0	0	0	1	3	4188.88	4188.88	3918.9	0	0	1	0	0	0
id_1868	1	44.65	0	0	0	0	0	0	0	0	0	0	0	0	0	0	0	0	1	13	14048.6	5012.73	1981.95	0	1	0	0	0	0
id_1869	0	44.65	0	0	0	0	0	1	0	0	0	0	0	0	0	0	0	0	2	26	29247	24863	615.6	0	1	0	1	1	0
id_1870	0	44.68	0	0	1	0	0	0	0	0	0	0	0	0	0	0	0	1	0	0	0	0	2142	0	0	0	2	1	0
id_1871	1	44.68	1	0	0	0	0	0	1	1	1	1	0	0	1	0	0	0	1	3	2854.36	2854.36	2854.36	0	0	1	2	0	0
id_1872	1	44.69	0	0	0	0	0	0	0	0	0	0	0	0	0	0	0	0	0	0	0	0	370.5	0	0	0	0	0	0
id_1873	1	44.69	0	0	0	0	0	0	0	0	0	0	0	0	0	0	0	0	0	0	0	0	370.5	0	0	0	0	0	0
id_1874	1	44.69	0	0	0	0	0	0	0	0	0	0	0	0	0	0	0	0	0	0	3334.5	0	1852.5	0	0	0	0	0	0
id_1875	1	44.69	0	0	0	0	0	0	0	0	0	0	0	0	0	0	0	0	0	0	0	0	14555.8	0	0	0	0	0	0
id_1876	1	44.69	0	0	0	0	0	0	0	0	1	0	0	0	0	0	0	0	0	0	0	0	2726.9	0	0	1	0	0	0
id_1877	1	44.7	0	0	0	0	0	0	0	0	0	0	0	0	0	0	0	0	0	0	0	0	1407	0	0	0	0	0	0
id_1878	1	44.7	1	0	0	0	0	1	0	0	0	0	0	0	0	0	0	0	0	0	545.38	0	968.37	0	0	0	1	1	0
id_1879	1	44.71	0	0	0	0	0	0	0	0	0	0	0	0	0	0	1	1	0	0	0	0	390	0	0	0	2	0	0
id_1880	1	44.71	0	0	0	0	0	0	0	0	0	0	0	0	0	0	0	0	1	12	6686	6686	2391.71	0	0	0	0	0	0
id_1881	0	44.71	0	0	0	0	0	0	0	0	0	0	0	0	0	0	0	0	0	0	11964.2	0	2667.84	0	1	0	0	0	0
id_1882	0	44.71	0	0	0	0	0	0	1	0	0	0	0	0	1	0	0	0	8	12	9875.7	7722.9	12418	0	0	1	1	0	0
id_1883	1	44.72	0	0	0	0	0	0	0	0	0	0	0	0	0	0	0	0	0	0	0	0	3152	0	0	0	0	0	0
id_1884	1	44.72	0	0	0	0	0	0	0	0	0	0	0	0	0	0	0	0	0	0	0	0	3769.1	0	0	0	0	0	0
id_1885	1	44.73	0	0	0	0	0	0	0	0	0	0	0	0	0	0	0	0	0	0	0	0	195	0	0	0	0	0	0
id_1886	1	44.73	0	0	0	0	0	0	0	0	0	0	0	0	0	0	0	0	0	0	0	0	1028.36	0	0	0	0	0	0
id_1887	1	44.73	0	0	0	0	0	0	0	0	0	0	0	0	1	0	0	0	2	5	8512	6397.3	3125.5	0	0	0	1	0	0
id_1888	1	44.73	0	0	0	0	0	0	1	1	0	0	0	0	0	0	0	0	0	0	0	0	5058.7	0	0	1	0	0	0
id_1889	1	44.77	0	0	0	0	0	0	0	0	0	0	0	0	0	0	0	0	0	0	0	0	1028.36	0	0	0	0	0	0
id_1890	1	44.78	0	0	0	0	0	0	0	0	0	0	0	0	0	0	0	0	0	0	0	0	541.24	0	0	0	0	0	0
id_1891	1	44.78	0	0	0	0	0	1	0	1	0	0	0	0	0	0	0	0	1	13	3299.94	3299.94	3312.22	0	0	1	2	1	0
id_1892	1	44.79	0	0	0	0	0	0	0	0	0	0	0	0	0	0	0	0	0	0	0	0	195	0	0	0	0	0	0
id_1893	1	44.79	0	0	0	0	0	0	0	0	0	0	0	0	0	0	0	0	0	0	926.25	0	1542.54	0	0	0	0	0	0
id_1894	1	44.79	0	0	0	0	0	0	0	0	0	0	0	0	0	0	0	0	0	0	0	0	3265	0	0	0	0	0	0
id_1895	1	44.8	0	0	0	0	0	0	0	0	0	0	0	0	0	0	0	0	0	0	0	0	714	0	0	0	0	0	0
id_1896	1	44.81	0	0	0	0	0	0	0	0	0	0	0	0	0	0	0	0	0	0	0	0	195	0	0	0	0	0	0
id_1897	1	44.81	0	0	0	0	0	0	0	0	0	0	0	0	0	0	0	0	0	0	672.6	0	270.62	0	0	0	0	0	0
id_1898	0	44.81	0	0	0	0	0	0	0	0	0	0	0	0	0	0	0	0	0	0	0	0	2272.12	0	0	0	0	0	0
id_1899	0	44.81	0	0	0	0	0	0	0	0	0	0	0	0	0	0	0	1	0	0	585	0	3760	0	0	0	1	0	0
id_1900	1	44.82	0	0	0	0	0	0	0	0	0	0	0	0	0	0	0	0	0	0	0	0	3108.16	0	0	0	0	0	0
id_1901	1	44.82	1	0	0	0	0	0	0	0	0	0	0	0	0	0	1	0	0	0	0	0	7538.2	0	0	0	1	0	0
id_1902	1	44.82	1	0	0	0	0	0	0	0	0	0	0	0	0	0	1	0	0	0	0	0	7538.2	0	0	0	1	0	0
id_1903	1	44.84	0	0	0	0	0	0	0	0	0	0	0	0	0	0	0	0	0	0	398	0	5456.8	0	0	0	0	0	0
id_1904	1	44.84	0	0	0	0	0	0	0	0	0	0	0	0	0	0	1	0	2	14	5676.74	5676.74	2671.03	0	0	0	1	0	0
id_1905	1	44.86	0	0	0	0	0	0	0	0	0	0	0	0	0	0	0	0	0	0	0	0	541.24	0	0	0	0	0	0
id_1906	1	44.86	0	0	1	0	0	0	0	0	0	0	0	0	1	0	0	0	0	0	0	0	2766.14	0	0	0	2	1	0
id_1907	1	44.87	0	0	0	0	0	0	0	0	0	0	0	0	0	0	0	0	1	5	5127.15	5127.15	3546.35	0	0	0	0	0	0
id_1908	1	44.87	0	0	0	0	0	0	1	0	0	0	0	0	0	0	0	0	1	4	1931.4	1931.4	3685.02	0	0	1	0	0	0
id_1909	1	44.88	0	0	0	0	0	0	0	0	0	0	0	0	0	0	0	0	0	0	0	0	541.24	0	0	0	0	0	0
id_1910	1	44.88	0	0	0	0	0	0	0	0	0	0	0	0	0	0	0	0	0	0	1789.2	0	6771.6	0	0	0	0	0	0
id_1911	1	44.89	0	0	0	0	0	0	0	0	0	0	0	0	0	0	0	0	0	0	0	0	541.24	0	0	0	0	0	0
id_1912	1	44.89	0	0	1	0	0	0	0	0	0	0	0	0	0	0	0	0	0	0	0	0	3163.3	0	0	0	1	1	0
id_1913	1	44.89	0	0	0	0	1	1	0	0	0	0	0	0	0	0	1	1	2	10	13555.6	13555.6	3965.36	0	1	0	2	1	1
id_1914	1	44.9	0	0	0	0	0	0	0	0	0	0	0	0	0	0	0	0	2	55	13354.8	13354.8	3473.94	0	1	0	0	0	0
id_1915	1	44.92	1	0	0	0	0	0	0	0	0	0	0	0	0	0	0	0	0	0	0	0	1407	0	0	0	0	0	0
id_1916	0	44.92	0	0	0	0	0	0	0	0	0	0	0	0	0	0	0	0	0	0	818.07	0	3763.94	0	0	0	0	0	0
id_1917	0	44.92	0	0	0	0	0	0	0	0	0	0	0	0	0	0	0	0	0	0	0	0	3007.34	0	0	0	0	0	0
id_1918	1	44.92	0	0	0	0	0	0	0	0	0	0	0	0	0	0	0	0	2	25	22440	22440	3170.15	0	1	0	0	0	0
id_1919	1	44.93	0	1	1	0	0	0	0	0	0	0	0	0	0	0	0	1	3	10	8949.01	8949.01	1952.72	0	0	0	2	2	0
id_1920	0	44.94	0	0	0	0	0	0	0	0	0	0	0	0	0	0	0	0	0	0	0	0	5493	0	0	0	0	0	0
id_1921	1	44.94	0	0	0	0	0	0	0	0	0	0	0	0	0	0	1	0	0	0	741	0	2593.5	0	0	0	1	0	0
id_1922	1	44.95	0	0	0	0	0	0	0	0	0	0	0	0	0	0	0	0	0	0	0	0	9480.4	0	0	0	0	0	0
id_1923	1	44.95	0	0	0	0	0	0	1	0	0	0	0	0	0	0	0	0	0	0	0	0	3769.1	0	0	1	0	0	0
id_1924	1	44.96	0	0	0	0	0	0	0	0	0	0	0	0	0	0	0	0	0	0	0	0	435.89	0	0	0	0	0	0
id_1925	1	44.96	0	0	0	0	0	0	0	0	0	0	0	0	0	0	0	0	0	0	0	0	10080	0	0	0	0	0	0
id_1926	1	44.96	0	0	0	0	0	0	0	1	0	0	0	0	0	0	0	0	0	0	6094	0	1950	0	0	1	1	0	0
id_1927	0	44.97	0	0	0	0	0	0	0	0	0	0	0	1	1	0	0	0	2	19	6965.44	6965.44	3344.16	0	0	0	2	0	0
id_1928	0	44.98	0	0	0	0	0	0	0	0	0	0	0	0	0	0	0	0	4	2	3275.23	3275.23	2607.96	0	0	0	0	0	0
id_1929	0	44.98	1	0	0	0	0	1	0	0	0	0	0	0	0	0	0	0	2	3	5737.1	4873.1	272.69	0	0	0	1	1	0
id_1930	0	44.98	0	0	0	0	0	0	0	0	0	0	0	0	0	0	0	0	0	0	541.24	0	1082.48	0	0	0	0	0	0
id_1931	1	44.98	0	0	0	0	0	0	0	0	0	0	0	0	0	0	0	0	1	1	157.8	157.8	3918.9	0	0	0	0	0	0
id_1932	1	44.98	0	0	0	1	0	0	0	0	0	0	0	0	0	0	1	1	2	33	7614.2	7614.2	3968.98	0	0	0	2	1	0
id_1933	1	44.98	0	0	0	0	0	0	1	0	0	0	0	0	0	0	0	0	4	57	10892.8	10892.8	3140.52	0	1	1	0	0	0
id_1934	0	44.99	0	0	0	0	0	0	0	0	0	0	0	0	0	0	0	1	0	0	0	0	6158.24	0	0	0	1	0	0
id_1935	0	45	0	0	0	0	0	0	0	0	0	0	0	0	0	0	0	0	0	0	0	0	538	0	0	0	0	0	0
id_1936	1	45.01	0	0	0	0	0	0	0	0	0	0	0	0	0	0	1	0	0	0	0	0	195	0	0	0	1	0	0
id_1937	1	45.01	0	0	0	0	0	0	0	0	0	0	0	0	0	0	0	0	0	0	0	0	1736.33	0	0	0	0	0	0
id_1938	0	45.01	0	0	0	0	0	0	0	0	0	0	0	0	0	0	0	0	0	0	0	0	2925	0	0	0	0	0	0
id_1939	1	45.01	0	0	0	0	0	0	1	0	0	0	0	0	0	0	0	0	0	0	0	0	3580.65	0	0	1	0	0	0
id_1940	0	45.02	0	0	0	0	0	0	0	0	0	0	0	0	0	0	0	0	1	5	10014.9	1967.75	5598.4	0	0	0	0	0	0
id_1941	1	45.04	0	0	0	0	0	0	0	0	0	0	0	0	0	0	0	0	0	0	0	0	472	0	0	0	0	0	0
id_1942	1	45.04	0	0	0	0	0	0	0	0	0	0	0	0	0	0	0	0	0	0	0	0	472	0	0	0	0	0	0
id_1943	0	45.05	0	0	0	0	0	0	0	0	0	0	0	0	0	0	0	0	1	2	1407	1407	3359.7	0	0	0	0	0	0
id_1944	1	45.05	0	0	0	0	0	0	0	0	0	0	0	0	0	0	0	0	0	0	390	0	1385	0	0	0	0	0	0
id_1945	0	45.06	1	0	0	0	0	0	0	0	0	0	0	0	0	0	0	0	0	0	585	0	390	0	0	0	0	0	0
id_1946	0	45.06	0	0	0	0	0	0	0	0	0	0	0	0	1	0	0	0	0	0	0	0	4786.01	0	0	0	1	0	0
id_1947	1	45.07	1	0	0	0	0	0	0	0	0	0	0	0	0	0	0	0	0	0	195	0	270.62	0	0	0	0	0	0
id_1948	1	45.07	0	0	1	0	0	0	0	0	0	0	0	0	0	0	0	1	1	15	3486	3486	3558	0	0	0	2	1	0
id_1949	1	45.07	0	0	0	0	0	0	0	0	0	0	0	0	0	0	0	0	0	0	0	0	3240.9	0	0	0	0	0	0
id_1950	1	45.07	0	0	0	0	0	0	1	1	0	0	0	0	0	0	0	0	1	48	6618.72	6618.72	3580.65	0	0	1	0	0	1
id_1951	1	45.07	0	0	0	0	0	0	1	1	0	0	0	0	0	0	0	0	1	5	7851	4013	554	0	0	1	1	0	0
id_1952	0	45.08	0	0	0	0	0	0	0	0	0	0	0	0	0	0	0	0	2	5	3346	3346	13232.5	0	0	0	0	0	0
id_1953	1	45.09	0	0	0	0	0	0	0	0	0	0	0	0	0	0	0	0	0	0	4210.4	0	741	0	0	0	0	0	0
id_1954	1	45.09	0	0	0	0	0	0	0	0	0	0	0	0	0	0	0	0	0	0	0	0	2391.71	0	0	0	0	0	0
id_1955	0	45.09	0	0	0	0	0	0	0	0	0	0	0	0	0	0	0	0	0	0	1905.6	0	541.24	0	0	0	0	0	0
id_1956	1	45.1	1	0	0	0	0	0	1	1	0	0	0	0	0	0	0	1	1	0	314	314	11178	0	0	1	1	0	0
id_1957	1	45.11	0	0	0	0	0	0	0	0	0	0	0	0	0	0	0	0	0	0	0	0	4764	0	0	0	0	0	0
id_1958	1	45.12	0	0	0	0	0	0	0	0	0	0	0	0	0	0	0	0	0	0	0	0	1089.72	0	0	0	0	0	0
id_1959	1	45.12	0	0	1	1	0	0	0	0	0	0	0	0	0	0	0	0	0	0	0	0	8128	0	0	0	2	2	0
id_1960	1	45.12	1	0	0	0	0	0	1	0	0	0	0	0	0	0	1	1	5	12	6951.99	6951.99	2086.75	0	0	1	2	0	0
id_1961	1	45.13	0	0	0	0	0	0	0	0	0	0	0	0	0	0	0	0	0	0	0	0	270.62	0	0	0	0	0	0
id_1962	1	45.13	0	0	0	0	0	0	0	0	0	0	0	0	0	0	0	0	0	0	0	0	270.62	0	0	0	0	0	0
id_1963	1	45.13	0	0	0	0	0	0	0	0	0	0	0	0	0	0	0	0	0	0	0	0	370.5	0	0	0	0	0	0
id_1964	1	45.13	0	0	0	0	0	0	0	0	0	0	0	0	0	0	0	0	0	0	0	0	555.75	0	0	0	0	0	0
id_1965	1	45.13	0	0	0	0	0	0	0	0	0	0	0	0	0	0	0	0	0	0	5059	0	1407	0	0	0	0	0	0
id_1966	1	45.13	0	0	0	0	0	0	0	0	0	0	0	0	0	0	1	0	2	104	17472	17472	11760	0	1	0	1	0	0
id_1967	1	45.13	0	0	0	0	0	0	1	1	0	0	0	0	0	0	0	0	2	16	7624.7	7624.7	672.6	0	0	1	0	0	0
id_1968	1	45.14	0	1	0	0	0	0	0	0	0	0	0	0	0	0	0	0	1	2	855	855	195	0	0	0	1	1	0
id_1969	0	45.14	0	0	0	0	0	0	0	0	0	0	0	0	0	0	0	0	0	0	0	0	1407	0	0	0	0	0	0
id_1970	1	45.14	0	0	0	0	0	0	0	0	0	0	0	0	0	0	0	0	0	0	0	0	2391.71	0	0	0	0	0	0
id_1971	1	45.14	0	0	1	0	0	0	1	0	0	0	0	0	0	0	0	0	2	22	6183.04	6183.04	3384.86	0	0	1	1	1	0
id_1972	1	45.16	0	0	0	0	0	0	0	0	0	0	0	0	0	0	0	0	0	0	0	0	245	0	0	0	0	0	0
id_1973	1	45.16	0	0	0	0	0	0	0	0	0	0	0	0	0	0	0	0	0	0	0	0	3968.98	0	0	0	0	0	0
id_1974	1	45.17	0	0	0	0	0	0	0	0	0	0	0	0	0	0	0	0	0	0	0	0	195	0	0	0	0	0	0
id_1975	1	45.18	0	1	0	0	0	0	1	1	0	0	0	0	0	0	0	1	1	5	2747.07	2271.15	15082.2	0	0	1	2	1	0
id_1976	1	45.19	0	0	0	0	0	0	0	0	0	0	0	0	0	0	0	0	0	0	0	0	257.09	0	0	0	0	0	0
id_1977	0	45.19	0	0	0	0	0	1	0	0	0	0	0	0	0	0	0	0	0	0	0	0	3944.18	0	0	0	1	1	0
id_1978	1	45.21	1	0	0	0	0	0	0	0	0	0	0	0	0	0	0	0	0	0	0	0	270.62	0	0	0	0	0	0
id_1979	1	45.21	0	0	0	0	1	0	0	0	0	0	0	0	0	0	0	0	0	0	270.62	0	811.86	0	0	0	1	0	0
id_1980	1	45.21	0	0	0	0	0	0	0	0	0	0	0	0	0	0	1	0	0	0	0	0	1285.45	0	0	0	1	0	0
id_1981	0	45.21	0	0	0	0	0	0	0	0	0	0	0	0	0	0	0	0	0	0	4183.44	0	381.12	0	0	0	0	0	0
id_1982	1	45.21	0	0	0	0	0	0	0	0	0	0	0	0	0	0	0	1	0	0	0	0	3384	0	0	0	1	0	0
id_1983	1	45.21	0	1	0	0	0	1	0	0	0	0	0	0	1	0	0	1	6	44	9624	9624	1186	0	0	0	2	2	0
id_1984	0	45.21	0	0	0	0	0	0	0	0	0	0	0	0	0	0	0	0	3	17	8803.56	8803.56	4580.34	0	0	0	0	0	0
id_1985	1	45.21	0	1	0	0	0	0	1	0	0	0	0	0	0	0	1	0	0	0	2550.94	0	225.49	0	0	1	2	1	0
id_1986	1	45.23	0	0	0	0	0	0	0	0	0	0	0	0	0	0	0	0	4	7	9102	9102	1942	0	0	0	0	0	0
id_1987	1	45.23	0	0	1	0	0	0	0	0	0	0	0	1	1	1	0	0	3	141	37274.8	29409	4916.1	0	1	0	2	1	0
id_1988	1	45.24	0	0	0	0	0	0	0	0	0	0	0	0	0	0	1	0	0	0	0	0	1082.48	0	0	0	1	0	0
id_1989	0	45.24	0	0	0	0	0	0	0	0	0	0	0	0	0	0	0	0	0	0	0	0	2667.84	0	0	0	0	0	0
id_1990	1	45.24	0	0	0	0	0	0	0	0	0	0	0	0	0	0	0	0	0	0	2037.75	0	5655.98	0	0	0	0	0	0
id_1991	1	45.25	0	0	0	0	0	0	0	0	0	0	0	0	0	0	0	0	0	0	0	0	270.62	0	0	0	0	0	0
id_1992	1	45.25	0	0	0	0	0	0	0	0	0	0	0	0	0	0	0	0	0	0	0	0	370.5	0	0	0	0	0	0
id_1993	0	45.25	0	0	0	0	0	0	0	0	0	0	0	0	0	0	0	0	2	64	18072	18072	2156	0	1	0	0	0	1
id_1994	0	45.28	0	0	0	0	0	0	0	0	0	0	0	0	0	0	0	0	0	0	0	0	1407	0	0	0	0	0	0
id_1995	1	45.29	0	0	0	0	0	0	0	0	0	0	0	0	0	0	0	0	0	0	0	0	850.25	0	0	0	0	0	0
id_1996	0	45.29	0	0	0	0	0	0	0	0	0	0	0	0	0	0	0	0	0	0	0	0	2391.71	0	0	0	0	0	0
id_1997	1	45.3	0	0	0	0	0	0	0	0	0	0	0	0	0	0	0	0	0	0	0	0	2574.5	0	0	0	0	0	0
id_1998	1	45.3	0	0	0	0	0	0	0	0	0	0	0	0	0	0	1	0	0	0	0	0	3769.1	0	0	0	1	0	0
id_1999	0	45.3	0	1	0	0	0	0	0	0	0	0	0	0	0	0	0	1	3	198	25468.9	25468.9	2802.23	0	1	0	2	1	0
[truncated: 13,986 more rows]
